# Supplementary material for: LINC01116 affects patient survival differently and is dissimilarly expressed in ER+ and ER− breast cancer samples
Source: Cancer Rep (Hoboken). 2023 Jun 15;6(8):e1848. doi: 10.1002/cnr2.1848 (PMC10432450; doi:10.1002/cnr2.1848)
Supplement: Supplementary file 4 — TABLE S3. The genes correlated (Pearson method) with LINC01116 in ER+ samples. [file CNR2-6-e1848-s003.xlsx]

## Sheet: ER+ Samples
The genes correlated(Pearson method) with LINC01116 in ER+ samples
Genes name	p.value	LINC01116(ERP)
2022-03-01	0.614476	0.0669339
2022-03-01	0.486306	-0.0924202
2022-03-02	0.0339489	0.276596
2022-03-02	0.548556	0.0796841
2022-03-05	0.335634	-0.127566
2022-03-06	0.949458	-0.00843268
2022-03-07	0.232915	-0.1577
2022-03-08	0.438442	0.102806
2022-03-09	0.612418	-0.0673224
2022-09-02	0.593406	0.070939
2022-09-03	0.101278	-0.215435
2022-09-04	0.816967	-0.0307834
2022-09-06	0.697806	-0.0516211
2022-09-07	0.526565	-0.0840963
2022-09-08	0.104981	0.213186
2022-09-09	0.85187	-0.0248383
2022-09-10	0.992322	-0.00128029
2022-09-11	0.032654	0.278554
2022-09-15	0.355114	0.122555
A1BG	0.513465	-0.086768
A2M	0.583871	0.0727719
A4GALT	0.447273	-0.100845
AAAS	0.172894	0.17984
AACS	0.962717	0.00621854
AADAT	0.377585	-0.116981
AAED1	0.423398	0.106198
AAGAB	0.960389	-0.00660724
AAK1	0.957798	0.00703977
AAMDC	0.18719	0.174122
AAMP	0.890198	-0.0183645
AAR2	0.875866	-0.0207794
AARS	0.194883	-0.171174
AARS2	0.618291	-0.0662151
AASDH	0.628398	0.0643201
AASDHPPT	0.700373	0.0511606
AATF	0.802553	-0.0332556
AATK	0.0694429	0.238044
ABAT	0.738547	0.0443824
ABCA1	0.0988994	0.216914
ABCA11P	0.910359	0.0149771
ABCA3	0.930142	0.0116624
ABCA5	0.474414	0.094947
ABCB10	0.249902	-0.152175
ABCB6	0.0276832	-0.28673
ABCB7	0.544472	0.080497
ABCB9	0.32646	-0.129988
ABCC1	0.375684	-0.117444
ABCC10	0.000348245	-0.450065
ABCC3	0.943943	-0.00935424
ABCC4	0.150115	-0.189711
ABCC5	0.60339	0.0690335
ABCD1	0.230751	-0.158424
ABCD3	0.523551	0.084708
ABCD4	0.667643	-0.0570768
ABCE1	0.515766	0.0862963
ABCF1	0.742692	0.0436535
ABCF2	0.513302	-0.0868015
ABCF3	0.265319	0.147378
ABCG1	0.173905	0.179425
ABHD10	0.537084	0.0819748
ABHD11	0.0264932	-0.288869
ABHD12	0.247151	0.153052
ABHD13	0.836557	-0.02744
ABHD14A...ACY1	0.0160345	0.312308
ABHD14A.ACY1...ACY1	0.508992	0.0876881
ABHD14B	0.202839	0.168211
ABHD15	0.0907849	-0.222177
ABHD16A	0.885855	-0.0190957
ABHD17A	0.663869	0.0577658
ABHD17B	0.136196	-0.196303
ABHD17C	0.951932	-0.00801931
ABHD18	0.443092	-0.101771
ABHD2	0.0477325	0.258867
ABHD3	0.0454954	-0.26143
ABHD4	0.844356	0.0261137
ABHD5	0.875066	0.0209144
ABHD8	0.934734	0.0108939
ABI1	0.472943	-0.0952618
ABI2	0.0083804	0.340199
ABI3	0.886631	-0.018965
ABI3BP	0.160754	0.184973
ABL1	0.892938	-0.0179035
ABL2	0.656424	0.0591298
ABLIM1	0.862142	-0.0230983
ABLIM3	0.486821	-0.0923114
ABR	0.0518673	-0.25438
ABRACL	0.0154954	-0.313842
ABT1	0.92314	0.0128347
ABTB1	0.119251	0.20505
ABTB2	0.165718	-0.182841
ACAA1	0.690793	0.0528816
ACAA2	0.246809	-0.153162
ACACA	0.868675	0.0219937
ACACB	0.73613	-0.0448081
ACAD10	0.461758	-0.0976735
ACAD8	0.334472	-0.12787
ACAD9	0.787666	0.0358206
ACADM	0.115698	0.207003
ACADSB	0.319657	-0.131813
ACADVL	0.950107	0.00832419
ACAN	0.697119	-0.0517443
ACAP1	0.856193	0.0241055
ACAP2	0.805245	-0.0327931
ACAP3	0.943832	0.00937269
ACAT1	0.238274	0.155928
ACAT2	0.576927	-0.0741155
ACBD3	0.919926	0.013373
ACBD4	0.0655417	0.241355
ACBD5	0.731068	-0.045701
ACBD6	0.520487	0.0853318
ACCS	0.541588	0.0810727
ACD	0.298538	-0.13764
ACER3	0.266742	0.146945
ACIN1	0.0460767	0.260754
ACKR3	0.692064	-0.0526527
ACLY	0.713249	-0.0488607
ACO1	0.994251	-0.000958551
ACO2	0.43836	-0.102824
ACOT1...ACOT2	0.507257	-0.0880462
ACOT11	0.615616	-0.066719
ACOT13	0.873017	0.0212603
ACOT4	0.700623	0.051116
ACOT7	0.209317	-0.165859
ACOT8	0.305294	-0.135748
ACOT9	0.935653	0.0107402
ACOX1	0.284769	0.141585
ACOX2	0.768139	-0.039205
ACOX3	0.420961	0.106755
ACP1	0.41802	-0.107428
ACP2	0.598531	0.0699592
ACP5	0.545268	0.0803384
ACP6	0.250854	0.151873
ACSF2	0.306632	0.135377
ACSL1	0.333262	-0.128188
ACSL3	0.351485	-0.123476
ACSL4	0.973544	-0.00441196
ACSL5	0.727612	0.0463118
ACSS1	0.875806	0.0207896
ACSS2	0.327479	-0.129717
ACSS3	0.215907	-0.163518
ACTA2	0.652763	0.0598026
ACTB	0.460029	-0.0980493
ACTBP9	0.36846	-0.119219
ACTG1...ACTB	0.839973	0.0268588
ACTG1P4...AMY2B...AMY2A...AMY1C...AMY1B...AMY1A	0.42773	0.105215
ACTG1P4...RNPC3...AMY2B	0.323602	0.130752
ACTG2	0.825104	0.0293925
ACTL6A	0.0277366	-0.286636
ACTN1	0.645912	0.0610659
ACTN4	0.080778	-0.229201
ACTR10	0.477789	0.0942265
ACTR1A	0.920383	-0.0132964
ACTR1B	0.14556	-0.191816
ACTR2	0.895766	-0.0174278
ACTR3	0.375847	-0.117404
ACTR3B	0.505566	0.0883958
ACTR5	0.424909	-0.105855
ACTR6	0.950938	0.00818543
ACTR8	0.513569	0.0867467
ACVR1	0.880268	0.020037
ACVR1B	0.0130664	-0.321377
ACVR2A	0.831303	-0.0283349
ACVR2B	0.296097	-0.138331
ACVRL1	0.623849	0.0651714
ACYP1	0.761984	0.0402769
ADA	0.533198	0.0827561
ADAM10	0.313844	0.133392
ADAM12	0.0357736	0.273939
ADAM15	0.259959	-0.149024
ADAM17	0.207311	-0.166582
ADAM19	0.353512	0.122961
ADAM28	0.409565	0.109379
ADAM33	0.382222	0.115855
ADAM8	0.645741	0.0610974
ADAM9	0.0368563	-0.272416
ADAMDEC1	0.696973	0.0517705
ADAMTS1	0.351791	0.123398
ADAMTS10	0.427653	-0.105232
ADAMTS12	0.053095	0.253103
ADAMTS15	0.599349	-0.0698029
ADAMTS2	0.146537	0.19136
ADAMTS5	0.168275	0.181761
ADAMTS9	0.912573	0.0146056
ADAP1	0.828187	0.0288664
ADAP2	0.116262	0.20669
ADAR	0.495155	0.0905611
ADARB1	0.505004	-0.0885119
ADAT1	0.0229797	-0.295693
ADAT2	0.911729	-0.0147472
ADAT3	0.0578176	-0.248407
ADAT3...SCAMP4	0.587507	0.0720714
ADCK1	0.036	-0.273618
ADCK2	0.38399	-0.115429
ADCY10P1	0.589776	-0.0716352
ADCY2	0.340347	0.126337
ADCY3	0.426593	0.105472
ADCY4	0.952698	-0.00789133
ADCY6	0.715816	-0.048404
ADCY7	0.893394	0.0178268
ADCY9	0.991022	-0.00149703
ADD1	0.283585	0.14193
ADD3	0.108006	-0.211393
ADGRA2	0.244767	0.153818
ADGRA3	0.529424	-0.0835176
ADGRE5	0.660622	0.0583599
ADGRF5	0.660696	-0.0583465
ADGRG1	0.0993588	-0.216626
ADGRG5	0.872307	0.0213802
ADGRG6	0.118066	-0.205697
ADGRL1	0.0716757	0.236216
ADGRL2	0.842371	0.026451
ADGRL4	0.543708	-0.0806494
ADH4	0.326411	-0.130002
ADH5	0.446913	0.100924
ADI1	0.368812	-0.119133
ADIPOR1	0.137828	-0.195504
ADIPOR2	0.507209	0.0880561
ADIRF	0.5857	-0.0724192
ADK	0.545213	-0.0803493
ADM	0.703916	0.0505263
ADNP	0.148464	-0.190468
ADNP2	0.413402	0.108491
ADO	0.0419077	-0.265763
ADORA1	0.305187	0.135778
ADPGK	0.606626	-0.0684189
ADPRHL2	0.651377	0.0600576
ADPRM	0.27421	0.144696
ADRA2C	0.347684	-0.124446
ADRM1	0.0793384	-0.230268
ADSL	0.740386	0.0440588
ADSS	0.608159	-0.0681283
ADSSL1	0.145823	-0.191693
AEBP1	0.006069	0.353206
AEBP2	0.69482	0.0521572
AEN	0.299874	0.137264
AES	0.855164	0.0242798
AFDN	0.670383	-0.0565774
AFF1	0.360299	0.12125
AFF3	0.669648	0.0567114
AFF4	0.267441	0.146733
AFG3L1P	0.0355888	-0.274203
AFG3L2	0.928225	0.0119831
AFTPH	0.437973	-0.102911
AGA	0.522184	-0.0849861
AGAP1	0.357485	-0.121957
AGAP2	0.804005	0.033006
AGAP3	0.110412	-0.209995
AGAP4	0.511831	-0.0871037
AGAP9	0.595868	-0.0704677
AGBL5	0.667261	0.0571464
AGFG1	0.0131322	-0.321158
AGGF1	0.106626	0.212206
AGK	0.728086	-0.0462281
AGL	0.780161	-0.0371186
AGO1	0.641541	-0.0618746
AGO2	0.0226407	-0.296397
AGO3	0.57476	-0.0745363
AGO4	0.770877	-0.0387292
AGPAT1	0.56447	0.0765443
AGPAT2	0.13875	-0.195057
AGPAT3	0.979908	-0.00335042
AGPAT5	0.221719	0.161496
AGPS	0.612986	0.0672151
AGR2	0.230303	-0.158574
AGR3	0.365149	0.12004
AGRN	0.343409	-0.125545
AGTPBP1	0.021802	-0.298179
AGTRAP	0.820044	0.0302571
AHCTF1	0.605037	-0.0687206
AHCY	0.829723	-0.0286043
AHCYL1	0.104423	0.213521
AHCYL2	0.0625206	-0.244029
AHDC1	0.395597	0.112655
AHI1	0.30339	-0.136279
AHNAK	0.916456	-0.0139546
AHNAK2	0.0660205	0.24094
AHR	0.907976	0.0153769
AHSA1	0.0790945	-0.23045
AHSA2	0.581991	0.073135
AIDA	0.875953	-0.0207648
AIF1	0.128836	0.199995
AIF1L	0.00233902	-0.388822
AIFM1	0.0482927	-0.258241
AIFM2	0.438154	-0.10287
AIG1	0.976107	0.00398431
AIM1	0.46869	-0.0961753
AIM2	0.481871	-0.0933586
AIMP1	0.775194	-0.0379795
AIMP2	0.313884	-0.133381
AIP	0.503944	0.0887316
AJUBA	0.168839	0.181524
AK1	0.0920187	0.221354
AK2	0.636169	0.0628716
AK3	0.517098	-0.0860236
AK6	0.0674846	0.239687
AK6...TAF9	0.253232	0.151123
AK8	0.474021	-0.095031
AK9	0.273143	-0.145015
AKAP1	0.297495	0.137935
AKAP10	0.862592	-0.0230221
AKAP11	0.317646	0.132357
AKAP12	0.0814224	0.228729
AKAP13	0.138686	0.195087
AKAP17A	0.512601	-0.0869454
AKAP5	0.0414105	-0.266388
AKAP7	0.99267	-0.00122212
AKAP8	0.367326	-0.1195
AKAP8L	0.324837	-0.130422
AKAP9	0.78894	-0.0356005
AKIP1	0.131413	0.198684
AKIRIN1	0.470392	-0.0958091
AKIRIN2	0.822871	0.0297739
AKNA	0.514908	0.0864721
AKR1A1	0.420144	-0.106941
AKR1B1	0.0201101	0.301956
AKR1C1	0.290653	-0.139885
AKR1C3	0.285079	-0.141495
AKR1E2	0.0955936	-0.219016
AKR7A2	0.161399	0.184693
AKR7A3	0.522314	0.0849596
AKT1	0.292086	-0.139474
AKT1S1	0.709121	-0.0495965
AKT2	0.214014	-0.164186
AKT3	0.194913	0.171162
AKTIP	0.67892	0.0550265
ALAD	0.220927	0.161769
ALAS1	0.32257	-0.131029
ALCAM	0.889795	-0.0184323
ALDH16A1	0.35802	-0.121823
ALDH18A1	0.521786	-0.085067
ALDH1A1	0.24165	0.154826
ALDH1A3	0.774039	-0.03818
ALDH1B1	0.303199	0.136332
ALDH1L1	0.214362	-0.164063
ALDH1L2	0.3663	0.119754
ALDH2	0.453294	-0.0995197
ALDH3A2	0.619751	0.0659407
ALDH3B1	0.387413	-0.114605
ALDH3B2	0.00332586	-0.376126
ALDH4A1	0.206197	-0.166985
ALDH5A1	0.101889	-0.21506
ALDH6A1	0.730311	0.0458348
ALDH7A1	0.882252	0.0197026
ALDH9A1	0.838505	-0.0271084
ALDOA	0.567043	-0.0760405
ALDOC	0.836984	0.0273672
ALG1	0.310178	-0.134397
ALG10B...ALG10	0.666888	-0.0572144
ALG11...UTP14A...UTP14C	0.635469	-0.0630018
ALG11...UTP14C	0.67628	0.0555054
ALG12	0.547934	0.0798077
ALG13	0.69861	0.0514768
ALG14	0.141493	0.193737
ALG2	0.662451	-0.0580253
ALG3	0.475271	-0.0947637
ALG5	0.416131	-0.107862
ALG6	0.444326	0.101497
ALG8	0.859429	-0.0235574
ALG9	0.935348	0.0107913
ALKBH1	0.896018	0.0173855
ALKBH2	0.0738646	0.234467
ALKBH3	0.995193	0.00080151
ALKBH4	0.391955	-0.11352
ALKBH5	0.235426	0.156867
ALKBH6	0.108553	-0.211073
ALKBH7	0.12231	0.203404
ALKBH8	0.168271	0.181763
ALMS1	0.0245564	-0.292529
ALOX12.AS1	0.816687	-0.0308314
ALOX5	0.119611	0.204855
ALOX5AP	0.061101	0.245322
ALPK1	0.291745	-0.139572
ALS2	0.865892	0.0224641
ALS2CL	0.467445	-0.0964435
ALYREF	0.399807	0.11166
AMBRA1	0.335518	-0.127596
AMD1	0.113868	-0.208026
AMFR	0.0826763	0.227818
AMIGO2	0.784997	0.0362819
AMIGO3...GMPPB	0.127688	-0.200585
AMMECR1	0.543836	-0.0806238
AMMECR1L	0.324489	-0.130515
AMOTL1	0.800076	0.0336815
AMOTL2	0.00608689	0.35309
AMPD2	0.160408	0.185123
AMPD3	0.302935	0.136406
AMT	0.0269126	0.288106
AMZ2	0.159061	-0.185711
AMZ2P1	0.155888	-0.18711
ANAPC10	0.309095	-0.134696
ANAPC11	0.265903	0.1472
ANAPC13	0.3569	0.122105
ANAPC15	0.172855	-0.179856
ANAPC16	0.650603	-0.0602003
ANAPC2	0.809474	-0.0320672
ANAPC4	0.142928	0.193055
ANAPC5	0.167456	0.182105
ANAPC7	0.384927	0.115203
ANGEL1	0.363128	-0.120543
ANGEL2	0.707796	-0.049833
ANGPT2	0.684277	0.054057
ANGPTL2	0.0607922	0.245606
ANHX	0.869734	-0.0218148
ANK2	0.288996	0.140361
ANK3	0.0905424	-0.22234
ANKEF1	0.666919	0.0572089
ANKFY1	0.708351	0.0497339
ANKH	0.982833	0.00286251
ANKHD1.EIF4EBP3...ANKHD1	0.171022	0.180614
ANKHD1.EIF4EBP3...ANKHD1...EIF4EBP3	0.081895	0.228384
ANKIB1	0.947843	-0.00870244
ANKLE2	0.99833	-0.000278377
ANKMY1	0.992603	0.00123338
ANKMY2	0.918007	0.0136947
ANKRA2	0.396094	0.112537
ANKRD10	0.0823816	0.228031
ANKRD10.IT1	0.716141	0.0483461
ANKRD11	0.117239	-0.20615
ANKRD12	0.555565	0.078296
ANKRD13A	0.99699	0.000501929
ANKRD13B	0.272685	-0.145152
ANKRD13C	0.425418	0.105739
ANKRD13D	0.690745	0.0528902
ANKRD16	0.642157	0.0617604
ANKRD17	0.542165	0.0809574
ANKRD20A11P	0.119611	0.204855
ANKRD22	0.65704	-0.0590167
ANKRD26	0.455934	0.0989418
ANKRD27	0.354571	-0.122693
ANKRD28	0.677026	0.05537
ANKRD30A	0.874734	-0.0209705
ANKRD36	0.155952	-0.187082
ANKRD36B	0.0568747	-0.249319
ANKRD36BP2	0.430817	-0.104517
ANKRD36C	0.86063	-0.0233541
ANKRD37	0.860176	0.0234309
ANKRD39	0.614955	-0.0668437
ANKRD40	0.679299	-0.0549578
ANKRD44	0.528568	0.0836907
ANKRD46	0.269833	-0.146009
ANKRD49	0.763041	-0.0400927
ANKRD50	0.478453	-0.094085
ANKRD52	0.619047	-0.066073
ANKRD53	0.763459	-0.0400198
ANKRD54	0.543197	-0.0807513
ANKRD6	0.366317	0.11975
ANKRD65	0.941149	-0.00982127
ANKRD9	0.702883	-0.0507113
ANKS1A	0.552507	-0.0789007
ANKS3	0.802174	-0.0333207
ANKS6	0.653764	-0.0596185
ANKZF1	0.906969	0.015546
ANLN	0.041944	-0.265718
ANO1	0.555049	-0.078398
ANO10	0.404151	-0.110641
ANO6	0.703658	0.0505725
ANO8	0.68368	-0.054165
ANO9	0.677807	0.0552284
ANOS1	0.230919	0.158368
ANP32A	0.854895	-0.0243255
ANP32B	0.703433	0.0506128
ANP32E	0.958622	0.00690218
ANPEP	0.126636	0.201129
ANTXR1	0.151379	0.189136
ANTXR2	0.0803372	0.229526
ANXA1	0.402361	0.11106
ANXA11	0.767688	-0.0392836
ANXA2	0.198439	0.169839
ANXA2P2	0.150099	0.189718
ANXA2P3	0.157807	-0.186261
ANXA3	0.598688	-0.0699291
ANXA4	0.991663	0.00139002
ANXA5	0.676963	-0.0553814
ANXA6	0.454377	0.0992826
ANXA7	0.0637976	-0.242886
ANXA8L1...ANXA8	0.942054	-0.00966996
ANXA9	0.345293	0.125059
AOAH	0.810383	0.0319113
AOC3	0.860718	-0.0233392
AP1AR	0.508269	-0.0878372
AP1B1	0.617654	-0.0663351
AP1G1	0.0667346	-0.240326
AP1G2	0.396709	-0.112391
AP1M1	0.461339	0.0977645
AP1M2	0.624466	-0.0650558
AP1S1	0.00822216	-0.340982
AP1S2	0.937434	0.0104424
AP2A1	0.869614	-0.0218351
AP2A2	0.00907706	0.336896
AP2B1	0.721888	-0.0473256
AP2M1	0.0128491	0.322109
AP2S1	0.633778	-0.0633166
AP3B1	0.723421	0.0470538
AP3D1	0.50064	-0.0894174
AP3M1	0.118112	-0.205671
AP3M2	0.25028	-0.152055
AP3S1	0.694329	-0.0522454
AP4B1	0.0298067	0.283098
AP4E1	0.639039	-0.0623386
AP4M1	0.0606569	-0.245731
AP4S1	0.932918	-0.0111978
AP5M1	0.461427	-0.0977454
AP5S1	0.299642	0.137329
APAF1	0.109567	-0.210483
APBA2	0.872812	0.021295
APBA3	0.499812	0.0895896
APBB1IP	0.208453	0.16617
APBB2	0.476632	0.0944731
APC	0.160331	0.185157
APC2	0.243373	-0.154268
APCDD1	0.0776495	0.231538
APCDD1L	0.973461	0.00442583
APEH	0.630315	-0.0639621
APEX1	0.310498	0.134309
APEX2	0.357992	-0.121829
APH1A	0.922869	0.0128799
APH1B	0.393161	0.113233
API5	0.851661	-0.0248736
APIP	0.997572	0.000404773
APITD1.CORT...APITD1	0.909599	-0.0151046
APLNR	0.798341	-0.0339801
APLP2	0.0546315	-0.251539
APMAP	0.822137	0.0298993
APOA5	0.463687	-0.0972553
APOBEC3A_B...APOBEC3A	0.36186	-0.12086
APOBEC3B	0.0154481	-0.313979
APOBEC3C	0.899941	0.0167262
APOBEC3F	0.510683	-0.0873399
APOBEC3G	0.965069	0.00582604
APOC1	0.632987	0.0634639
APOC4.APOC2...APOC4...APOC2	0.594328	0.0707624
APOD	0.285311	-0.141428
APOE	0.274152	0.144714
APOL1	0.40502	0.110438
APOL2	0.524913	0.0844313
APOL3	0.326423	0.129998
APOL6	0.768951	0.0390638
APOLD1	0.376835	-0.117163
APOLD1...DDX47	0.000670079	0.430288
APOO	0.212704	-0.16465
APOOL	0.252645	-0.151308
APOPT1	0.48491	-0.0927151
APP	0.370943	-0.118607
APPBP2	0.921904	-0.0130417
APPL1	0.538148	0.0817614
APPL2	0.923653	0.0127486
APRT	0.420419	-0.106878
APTR	0.58644	0.0722768
APTX	0.558668	0.0776842
AQP1	0.444234	0.101517
AQP2	0.578392	-0.0738314
AQP3	0.628606	0.0642812
AQR	0.675797	-0.0555931
AR	0.888017	-0.0187316
ARAF	0.499821	0.0895877
ARAP1	0.292104	0.139469
ARAP2	0.65733	0.0589633
ARAP3	0.621188	-0.0656707
ARCN1	0.817152	-0.0307518
AREG	0.284864	-0.141557
AREL1	0.802467	-0.0332703
ARF1	0.22605	-0.160012
ARF3	0.824861	-0.0294341
ARF4	0.976748	-0.00387747
ARF5	0.260416	-0.148883
ARF6	0.603552	-0.0690028
ARFGAP1	0.0685742	-0.238768
ARFGAP2	0.0449555	0.262063
ARFGAP3	0.829968	-0.0285626
ARFGEF1	0.862546	-0.0230298
ARFGEF2	0.610546	-0.0676764
ARFGEF3	0.0150905	-0.315024
ARFIP1	0.679112	0.0549917
ARFIP2	0.168568	0.181638
ARFRP1	0.734855	0.0450328
ARG2	0.476674	0.0944642
ARGLU1	0.744712	0.0432987
ARHGAP1	0.253809	0.150941
ARHGAP10	0.228161	-0.159296
ARHGAP12	0.0711794	-0.236619
ARHGAP17	0.528746	-0.0836548
ARHGAP18	0.722015	0.0473031
ARHGAP19	0.603689	-0.0689766
ARHGAP21	0.253996	0.150882
ARHGAP23	0.310346	0.134351
ARHGAP24	0.00364938	0.372693
ARHGAP25	0.655364	0.0593244
ARHGAP26	0.997999	0.000333674
ARHGAP27	0.51171	-0.0871285
ARHGAP29	0.0429133	0.264519
ARHGAP30	0.989934	0.00167841
ARHGAP31	0.7017	0.050923
ARHGAP32	0.909349	-0.0151465
ARHGAP33	0.818984	-0.0304384
ARHGAP35	0.308157	0.134954
ARHGAP39	0.090619	-0.222289
ARHGAP4	0.953003	-0.00784039
ARHGAP45	0.568298	0.0757952
ARHGAP5	0.885439	-0.0191658
ARHGAP6	0.805728	-0.03271
ARHGAP9	0.530747	0.0832505
ARHGDIA	0.0549003	0.251269
ARHGDIB	0.642389	0.0617175
ARHGEF1	0.227691	-0.159455
ARHGEF10	0.036954	0.27228
ARHGEF10L	0.0489369	-0.257528
ARHGEF11	0.68785	0.053412
ARHGEF12	0.856903	0.0239852
ARHGEF16	0.709644	-0.0495033
ARHGEF17	0.445446	0.101249
ARHGEF18	0.897301	0.0171698
ARHGEF19	0.0543366	0.251837
ARHGEF2	0.954781	0.00754359
ARHGEF26	0.452305	-0.0997368
ARHGEF28	0.836213	0.0274985
ARHGEF3	0.573771	-0.0747285
ARHGEF37	0.773935	-0.0381981
ARHGEF40	0.0413209	0.266501
ARHGEF5	0.786202	0.0360735
ARHGEF6	0.995758	0.000707362
ARHGEF7	0.601236	0.0694435
ARHGEF9	0.391327	0.113669
ARID1A	0.652017	-0.0599398
ARID1B	0.378484	-0.116762
ARID2	0.6479	-0.0606987
ARID3B	0.535906	-0.0822113
ARID4A	0.86272	-0.0230005
ARID4B	0.684183	-0.0540741
ARID4B...RBM34	0.140998	0.193974
ARID5A	0.995401	-0.000766782
ARID5B	0.628817	-0.0642419
ARIH1	0.783717	-0.0365031
ARIH2	0.409097	-0.109488
ARL1	0.913872	-0.0143879
ARL10	0.214821	0.163901
ARL11	0.59338	-0.0709439
ARL13B	0.740285	-0.0440766
ARL14EP	0.831722	0.0282636
ARL15	0.528903	-0.083623
ARL16	0.0872607	0.224578
ARL17B...ARL17A	0.288365	0.140543
ARL2	0.0487866	0.257694
ARL2BP	0.299398	0.137398
ARL3	0.12663	0.201132
ARL4A	0.86021	0.0234252
ARL4C	0.0635541	0.243103
ARL4D	0.0537122	0.252471
ARL5B	0.360074	-0.121307
ARL6IP1	0.373729	-0.117923
ARL6IP4	0.0969193	0.218166
ARL6IP5	0.132953	0.19791
ARL6IP6	0.0262375	-0.289339
ARL8A	0.173359	-0.179649
ARL8B	0.511452	0.0871815
ARMC1	0.764373	-0.0398607
ARMC10	0.906722	0.0155874
ARMC2.AS1...ATP5J2	0.20462	-0.167559
ARMC5	0.813652	-0.031351
ARMC6	0.314737	-0.133148
ARMC7	0.42632	-0.105534
ARMC8	0.705454	-0.0502515
ARMC9	0.0209437	0.300063
ARMCX1	0.210328	0.165497
ARMCX2	0.0290841	0.284309
ARMCX3	0.863042	-0.022946
ARMCX4	0.970744	0.00487907
ARMCX5	0.562853	-0.0768615
ARMCX5.GPRASP2...GPRASP2	0.772204	0.0384985
ARMCX6	0.295519	0.138495
ARMT1	0.143277	-0.192889
ARNT	0.279107	0.143244
ARNT2	0.636978	0.0627213
ARNTL	0.595961	0.0704499
ARPC1A	0.390196	-0.113939
ARPC1B	0.583206	-0.0729002
ARPC2	0.91615	-0.0140059
ARPC3	0.179977	-0.176966
ARPC4	0.697953	0.0515946
ARPC4.TTLL3...ARPC4	0.716541	0.048275
ARPC4.TTLL3...TTLL3...ARPC4	0.384231	0.115371
ARPC5	0.209224	-0.165892
ARPC5L	0.218767	-0.162519
ARPIN	0.221348	0.161624
ARPP19	0.280954	0.1427
ARRB1	0.96522	0.00580076
ARRB2	0.446016	0.101123
ARRDC1	0.00983628	-0.333539
ARRDC2	0.586029	-0.0723559
ARRDC3	0.0922122	-0.221226
ARRDC4	0.142077	-0.193459
ARSD	0.116591	-0.206508
ARSG	0.317655	0.132355
ARV1	0.343509	0.125519
ARVCF	0.427253	-0.105323
AS3MT	0.382177	0.115866
ASAH1	0.166638	0.182451
ASAP1	0.85744	-0.0238943
ASAP1.IT1	0.748204	-0.042686
ASAP1.IT2	0.74222	-0.0437363
ASAP2	0.00178846	-0.398179
ASAP3	0.964681	0.00589085
ASB1	0.979292	0.00345316
ASB13	0.111568	0.209331
ASB6	0.668306	-0.056956
ASB7	0.925892	0.0123737
ASB8	0.314544	-0.133201
ASCC1	0.70861	0.0496877
ASCC2	0.879751	-0.0201242
ASCC3	0.315106	-0.133047
ASCL2	0.422539	-0.106394
ASF1A	0.139384	-0.19475
ASF1B	0.278911	-0.143302
ASH1L	0.558454	0.0777264
ASH1L.AS1	0.249793	0.15221
ASH2L	0.789057	0.0355804
ASL	0.129129	0.199845
ASMTL	0.517155	-0.086012
ASMTL.AS1	0.443345	0.101714
ASNA1	0.300773	0.137011
ASNS	0.578286	-0.0738519
ASNSD1	0.686506	-0.0536544
ASPH	0.622816	0.0653652
ASPM	0.232962	-0.157685
ASPN	0.0736688	0.234622
ASPSCR1	0.174327	0.179252
ASRGL1	0.21996	-0.162104
ASS1	0.0692702	-0.238188
ASTE1	0.275322	0.144365
ASTN2	0.723187	0.0470953
ASUN	0.00115533	0.412862
ASXL1	0.989455	0.00175819
ASXL2	0.054584	-0.251587
ATAD1	0.485474	-0.0925958
ATAD2	0.0501197	-0.256239
ATAD2B	0.207659	-0.166456
ATAD3A	0.630771	-0.0638769
ATAD3B	0.416542	-0.107767
ATAD3B...ATAD3A	0.497402	-0.0900918
ATAT1	0.841445	-0.0266084
ATCAY	0.839612	-0.0269201
ATE1	0.0904099	-0.222429
ATF1	0.437434	-0.103031
ATF2	0.911952	0.0147098
ATF3	0.666201	0.0573398
ATF4	0.757187	0.041114
ATF5	0.357693	-0.121905
ATF6	0.265059	-0.147458
ATF6B	0.339511	-0.126554
ATF7	0.789086	-0.0355754
ATF7IP	0.85968	-0.0235149
ATF7IP2	0.100068	0.216184
ATG10	0.317393	0.132426
ATG101	0.182012	-0.176155
ATG12	0.839591	-0.0269236
ATG13	0.819967	-0.0302702
ATG14	0.0277992	0.286525
ATG16L1	0.223091	-0.161024
ATG16L2	0.375213	-0.117559
ATG2A	0.820527	-0.0301745
ATG2B	0.924807	-0.0125555
ATG3	0.767835	0.0392579
ATG4A	0.553389	-0.078726
ATG4B	0.929061	0.0118432
ATG4C	0.881555	0.0198202
ATG4D	0.796111	0.0343639
ATG5	0.466062	-0.0967417
ATG7	0.293006	0.139211
ATG9A	0.775293	-0.0379623
ATIC	0.652653	0.0598228
ATL1	0.96314	0.00614805
ATL2	0.0503248	-0.256018
ATL3	0.399687	0.111689
ATM	0.79718	0.0341799
ATMIN	0.0900557	-0.222668
ATN1	0.142041	0.193476
ATOX1	0.410657	-0.109126
ATP10A	0.378314	0.116803
ATP10D	0.00922992	0.336201
ATP11A	0.030875	-0.281352
ATP11B	0.0108376	-0.32944
ATP11C	0.00186193	-0.396792
ATP13A1	0.27995	-0.142995
ATP13A2	0.800476	0.0336126
ATP13A3	0.212003	0.164899
ATP1A1	0.259208	0.149257
ATP1B1	0.401821	-0.111187
ATP1B3	0.505881	-0.0883305
ATP23	0.202812	-0.168221
ATP2A2	0.230065	-0.158654
ATP2A3	0.200278	-0.169155
ATP2B1	0.794049	-0.0347192
ATP2B4	0.572155	0.0750429
ATP2C1	0.0794691	-0.23017
ATP2C2	0.00189649	-0.396157
ATP5A1	0.755902	-0.0413385
ATP5B	0.420717	-0.10681
ATP5C1	0.602881	-0.0691303
ATP5D	0.590948	0.0714102
ATP5E	0.306112	-0.135521
ATP5F1	0.151426	0.189114
ATP5G1	0.900143	0.0166922
ATP5G2	0.14487	0.192139
ATP5G3	0.307304	-0.135191
ATP5H	0.323401	-0.130806
ATP5I	0.513472	-0.0867665
ATP5J	0.270365	-0.145849
ATP5J2.PTCD1...PTCD1	0.430863	-0.104507
ATP5L	0.52989	0.0834235
ATP5O	0.579201	0.0736746
ATP5S	0.926186	-0.0123246
ATP5SL	0.763258	0.0400548
ATP6	0.165885	-0.18277
ATP6AP1	0.422111	-0.106492
ATP6AP1L	0.085536	0.225781
ATP6AP2	0.735732	-0.0448782
ATP6V0A1	0.9736	-0.00440263
ATP6V0A2	0.559969	-0.0774281
ATP6V0B	0.794069	0.0347158
ATP6V0C	0.356938	-0.122095
ATP6V0D1	0.618514	-0.0661733
ATP6V0E1	0.779162	0.0372917
ATP6V0E2	0.344549	-0.125251
ATP6V1A	0.840565	0.0267581
ATP6V1B2	0.165604	0.182889
ATP6V1C1	0.56028	-0.0773669
ATP6V1C2	0.0900747	-0.222655
ATP6V1D	0.683335	0.0542274
ATP6V1E1	0.97003	0.00499824
ATP6V1E2	0.0775421	-0.23162
ATP6V1G1	0.0156419	-0.313421
ATP6V1G2.DDX39B...SNORD84...DDX39B	0.100496	0.215918
ATP6V1H	0.894056	0.0177155
ATP7A	0.233283	-0.157578
ATP8A1	0.561731	-0.0770818
ATP8B1	0.712656	-0.0489663
ATP8B2	0.165651	0.18287
ATP9A	0.118893	-0.205245
ATP9B	0.709216	-0.0495796
ATPAF1	0.807285	-0.0324428
ATPAF2	0.868543	0.0220159
ATPIF1	0.905835	-0.0157363
ATR	0.160154	-0.185234
ATRAID	0.253834	-0.150933
ATRIP...TREX1	0.731199	-0.0456779
ATRN	0.296732	0.138151
ATRX	0.876448	0.0206812
ATXN1	0.764199	0.0398908
ATXN10	0.295706	0.138442
ATXN1L	0.0784976	-0.230898
ATXN2	0.154674	0.187651
ATXN2L	0.858718	-0.0236779
ATXN3	0.364477	0.120207
ATXN7	0.556382	-0.0781347
ATXN7L3	0.693007	0.0524832
ATXN7L3B	0.625751	-0.0648152
AUH	0.575931	0.0743087
AUP1	0.37216	0.118308
AURKA	0.1113	-0.209484
AURKAIP1	0.515416	-0.0863679
AURKB	0.0383199	-0.270415
AUTS2	0.054428	0.251744
AVEN	0.32556	-0.130228
AVIL	0.0555825	-0.250589
AVL9	0.203694	-0.167898
AVPI1	0.549848	0.0794278
AXIN2	0.380571	0.116255
AXL	0.0198816	0.302487
AZGP1	0.47044	-0.0957988
AZGP1P1...AZGP1	0.780267	-0.0371003
AZI2	0.0983694	0.217247
AZIN1	0.565533	-0.0763361
AZIN2	0.221846	0.161452
B2M	0.817769	0.0306461
B3GALNT1	0.548413	0.0797125
B3GALNT2	0.217809	-0.162853
B3GALT4	0.220415	-0.161946
B3GALT6	0.763812	0.0399583
B3GAT3	0.061704	0.24477
B3GNT2	0.512645	0.0869365
B3GNT4	0.559687	-0.0774836
B3GNT5	0.483352	-0.0930447
B3GNT7	0.898489	-0.0169702
B3GNT9	0.19738	0.170235
B4GALNT3	0.383802	-0.115474
B4GALT1	0.659006	0.058656
B4GALT2	0.923145	0.0128338
B4GALT3	0.78827	-0.0357163
B4GALT4	0.656916	-0.0590393
B4GALT5	0.79347	-0.0348191
B4GALT6	0.783947	-0.0364634
B4GALT7	0.876916	-0.0206023
B4GAT1	0.210631	0.165388
B9D1	0.722935	0.04714
BABAM1	0.752168	0.0419916
BACE1	0.803316	0.0331243
BACE2	0.448894	0.100487
BACH1	0.682464	0.0543849
BACH2	0.614327	-0.0669621
BAD	0.685991	0.0537475
BAG1	0.994244	-0.000959808
BAG2	0.101542	0.215273
BAG3	0.0872043	-0.224617
BAG4	0.729819	-0.0459217
BAG5	0.495647	-0.0904583
BAG6	0.783704	0.0365054
BAHD1	0.914704	0.0142483
BAIAP2	0.185521	0.174772
BAIAP2.AS1	0.232113	0.157968
BAIAP2L1	0.964788	-0.00587294
BAIAP3	0.00295747	-0.380415
BAK1	0.703737	-0.0505585
BAMBI	0.252494	-0.151355
BANF1	0.536197	0.082153
BANP	0.467616	-0.0964066
BAP1	0.384209	0.115376
BARD1	0.633156	-0.0634323
BASP1	0.876474	-0.020677
BATF	0.469732	-0.0959511
BATF2	0.96051	-0.00658707
BAX	0.724417	0.0468773
BAZ1A	0.00588605	-0.354413
BAZ1B	0.369595	-0.118939
BAZ2A	0.318136	-0.132224
BAZ2B	0.87294	-0.0212733
BBIP1	0.582316	0.0730722
BBOF1	0.789363	-0.0355275
BBS1	0.671643	0.0563481
BBS10	0.693439	0.0524054
BBS2	0.0406914	0.267302
BBS4	0.0086307	0.338986
BBS7	0.57334	-0.0748122
BBS9	0.237696	0.156118
BBX	0.461714	-0.0976831
BCAM	0.893264	0.0178486
BCAN	0.805445	-0.0327586
BCAP29	0.707386	0.0499063
BCAP31	0.0753172	-0.233329
BCAR1	0.866843	-0.0223033
BCAR3	0.579609	0.0735956
BCAS1	0.0529663	0.253236
BCAS2	0.0444228	0.262695
BCAS3	0.727813	-0.0462762
BCAS4	0.448089	0.100665
BCAT1	0.451279	0.0999622
BCAT2	0.227047	0.159673
BCCIP	0.613323	0.0671515
BCDIN3D	0.542	0.0809905
BCKDHA	0.4717	0.0955283
BCKDHB	0.549028	0.0795905
BCKDK	0.781474	0.0368914
BCL10	0.863349	0.0228941
BCL11A	0.0533688	-0.252822
BCL11B	0.926881	-0.0122081
BCL2	0.0715445	0.236322
BCL2A1	0.985919	-0.00234792
BCL2L1	0.768675	0.0391118
BCL2L11	0.721841	-0.0473339
BCL2L12	0.393831	-0.113074
BCL2L13	0.603149	-0.0690794
BCL2L2	0.00488592	0.361658
BCL2L2.PABPN1...PABPN1	0.530638	0.0832725
BCL2L2.PABPN1...PABPN1...BCL2L2	0.121127	0.204037
BCL6	0.0176494	0.307964
BCL6B	0.783585	-0.036526
BCL7A	0.909553	-0.0151122
BCL7B	0.34745	-0.124506
BCL7C	0.643774	0.0614612
BCL9	0.724593	0.0468461
BCL9L	0.83316	-0.0280185
BCLAF1	0.432277	-0.104188
BCOR	0.94822	-0.00863951
BCORL1	0.997095	-0.000484353
BCR	0.252368	-0.151395
BCS1L	0.793775	0.0347666
BDH1	0.513162	0.0868303
BDH2	0.00805169	0.341841
BDKRB2	0.771281	0.0386589
BDP1	0.374827	0.117654
BECN1	0.876475	0.0206768
BEND3	0.0128422	-0.322132
BEND7	0.0146864	-0.316231
BET1	0.536462	-0.0820996
BET1L	0.00964155	0.334378
BEX2	0.746717	-0.0429468
BEX3	0.00470882	0.363075
BEX4	0.80724	0.0324505
BEX5	0.474739	-0.0948774
BFAR	0.992771	0.00120531
BGN	0.12196	0.203591
BHLHE40	0.294466	0.138794
BHLHE41	0.210623	0.165391
BICC1	0.135378	0.196705
BICD1	0.662295	-0.0580538
BICD2	0.778187	0.0374606
BICDL1	0.039863	-0.268372
BICDL2	0.0171614	-0.30924
BID	0.606769	-0.0683918
BIK	0.400013	-0.111612
BIN1	0.805259	0.0327906
BIN2	0.595081	0.0706182
BIN3	0.231208	0.158271
BIRC2	0.443472	0.101686
BIRC3	0.810795	0.0318407
BIRC5	0.316687	-0.132617
BIRC6	0.275047	-0.144447
BIRC7	0.724059	0.0469409
BIVM	0.339868	0.126462
BLCAP	0.622234	0.0654743
BLM	0.173457	-0.179609
BLMH	0.0866574	-0.224997
BLNK	0.529529	0.0834965
BLOC1S1	0.906178	0.0156786
BLOC1S2	0.292542	0.139343
BLOC1S3	0.104734	-0.213334
BLOC1S4	0.802944	0.0331883
BLOC1S5.TXNDC5...TXNDC5	0.969352	-0.00511132
BLOC1S6	0.12902	0.1999
BLVRA	0.12746	-0.200702
BLVRB	0.177117	-0.178116
BLZF1	0.31853	-0.132118
BMF	0.709325	0.0495601
BMP1	0.334858	0.127769
BMP2K	0.907572	0.0154447
BMP8B	0.480092	-0.0937363
BMPR1A	0.0640347	-0.242676
BMPR1B	0.00303834	0.379434
BMPR2	0.9349	0.0108662
BMS1	0.853371	-0.0245837
BMS1P20	0.815577	0.0310213
BMS1P5	0.657505	-0.0589313
BMS1P6	0.771644	0.0385958
BMT2	0.867762	-0.0221479
BNC2	0.0286044	0.285126
BNIP1	0.468953	0.0961187
BNIP2	0.635313	-0.0630309
BNIP3	0.535765	-0.0822397
BNIP3L	0.0800745	0.229721
BNIPL...C1orf56	0.209372	0.165839
BOC	0.115209	0.207275
BOD1	0.156809	0.186702
BOD1L1	0.846022	-0.0258307
BOK	0.889101	-0.0185491
BOLA1	0.668074	-0.0569982
BOLA2B...BOLA2	0.307613	-0.135105
BOLA3	0.460206	-0.0980108
BORA	0.384176	-0.115384
BORCS5	0.8257	-0.0292907
BORCS6	0.894739	-0.0176006
BORCS7	0.646762	0.0609087
BORCS8	0.281192	-0.14263
BPGM	0.872562	0.0213371
BPHL	0.102837	-0.214481
BPNT1	0.361699	-0.1209
BPTF	0.36804	-0.119323
BRAF	0.756252	-0.0412774
BRAP	0.27144	0.145526
BRAT1	0.793964	-0.034734
BRCA1	0.398265	-0.112024
BRCA2	0.0371565	-0.272
BRCC3	0.160743	-0.184978
BRD1	0.946573	0.00891467
BRD2	0.465176	0.0969333
BRD3	0.0457709	-0.261109
BRD4	0.56677	-0.076094
BRD7	0.778772	0.0373592
BRD8	0.893676	-0.0177793
BRD9	0.138639	0.19511
BRE	0.115481	0.207123
BRF1	0.71359	0.0488
BRF2	0.80534	0.0327767
BRI3	0.838849	0.0270499
BRI3BP	0.101566	-0.215258
BRIP1	0.630985	-0.0638371
BRIX1	0.41593	-0.107908
BRK1	0.386682	0.114781
BRMS1	0.752933	0.0418578
BRMS1L	0.03285	-0.278253
BROX	0.327285	-0.129769
BRPF1	0.637421	-0.0626389
BRPF3	0.0564832	-0.249701
BRSK1	0.838042	0.0271872
BRWD1	0.527638	-0.0838789
BRWD3	0.0981422	-0.217391
BSDC1	0.446007	-0.101124
BSG	0.479162	-0.0939342
BSPRY	0.887682	-0.018788
BST2	0.0533073	0.252885
BTAF1	0.451686	0.0998727
BTBD1	0.0362196	0.273307
BTBD10	0.733537	0.0452652
BTBD2	0.912617	0.0145984
BTBD3	0.574508	-0.0745851
BTBD6	0.971231	-0.00479779
BTBD7	0.897053	-0.0172114
BTBD9	0.733397	0.04529
BTD	0.904516	0.0159577
BTF3	0.00815248	0.341331
BTF3L4	0.167356	-0.182148
BTG1	0.207041	0.16668
BTG2	0.0903463	0.222472
BTG3	0.557173	0.0779788
BTK	0.7716	0.0386034
BTN2A1	0.363934	0.120342
BTN2A2	0.346768	0.12468
BTN3A1	0.289746	0.140145
BTN3A2	0.276352	0.144059
BTN3A2...BTN3A3	0.217723	0.162882
BTN3A3	0.21854	0.162597
BTNL9	0.519644	-0.0855035
BTRC	0.723838	0.04698
BUB1	0.0851544	-0.22605
BUB1B	0.273021	-0.145051
BUB3	0.43681	-0.103171
BUD13	0.604972	0.0687329
BUD31	0.323548	-0.130767
BYSL	0.729977	-0.0458938
BZW1	0.462705	-0.0974681
BZW2	0.272119	-0.145322
C10orf10	0.365153	0.120039
C10orf12	0.45225	-0.0997487
C10orf128	0.442711	0.101855
C10orf2	0.577466	0.074011
C10orf35	0.467698	-0.096389
C10orf54	0.621102	0.0656869
C10orf76	0.520424	0.0853445
C10orf88	0.356179	-0.122286
C10orf95	0.350574	0.123707
C11orf1	0.117174	0.206186
C11orf16	0.583909	-0.0727646
C11orf24	0.968203	0.00530305
C11orf31	0.0887239	-0.223572
C11orf49	0.864224	0.0227461
C11orf54	0.684338	-0.0540461
C11orf57	0.33618	0.127423
C11orf58	0.288758	0.14043
C11orf68	0.000134691	0.476793
C11orf71	0.550775	0.0792439
C11orf72	0.901155	0.0165223
C11orf74	0.508442	0.0878015
C11orf80	0.00827191	-0.340734
C11orf84	0.143007	-0.193017
C11orf95	0.614687	-0.0668941
C11orf96	0.995487	0.000752505
C11orf98...LBHD1	0.59073	0.071452
C12orf10	0.961285	-0.00645767
C12orf29	0.56756	0.0759396
C12orf4	0.932574	0.0112554
C12orf43	0.203598	0.167933
C12orf45	0.280436	0.142853
C12orf49	0.589026	-0.0717793
C12orf57	0.000960117	0.418887
C12orf65	0.705691	-0.050209
C12orf66	0.0229559	-0.295742
C12orf73	0.569737	0.0755144
C12orf75	0.413584	-0.108449
C12orf76	0.00192921	0.395565
C14orf1	0.340337	-0.12634
C14orf119	0.00775041	0.343398
C14orf132	0.128842	0.199992
C14orf159	0.453658	0.0994401
C14orf166	0.266205	0.147108
C14orf169	0.247995	-0.152782
C14orf2	0.990835	0.00152812
C14orf28	0.331827	-0.128566
C14orf79	0.603423	0.0690273
C14orf80	0.17412	-0.179336
C15orf38.AP3S2...AP3S2	0.770162	0.0388534
C15orf39	0.120271	-0.204498
C15orf40	0.00292576	0.380806
C15orf41	0.361442	0.120964
C15orf48	0.146435	-0.191408
C15orf52	0.957461	-0.00709595
C15orf57	0.0196649	0.302995
C15orf61	0.202815	0.16822
C15orf65	0.0156797	0.313312
C16orf45	0.586013	-0.0723589
C16orf46	0.55151	-0.079098
C16orf54	0.737511	-0.0445647
C16orf58	0.481028	-0.0935375
C16orf62	0.947901	0.00869271
C16orf70	0.0809005	-0.229111
C16orf72	0.427716	-0.105218
C16orf74	0.0321452	-0.279341
C16orf87	0.225704	-0.16013
C16orf91	0.0255417	-0.290638
C17orf51	0.591372	-0.0713289
C17orf53	0.188195	-0.173731
C17orf58	0.904229	-0.0160059
C17orf62	0.829311	-0.0286746
C17orf75	0.121005	-0.204102
C17orf80	0.823399	0.0296836
C17orf89	0.137036	0.195891
C17orf96	0.339931	-0.126445
C17orf97	0.597305	-0.0701931
C18orf21	0.315776	-0.132865
C18orf25	0.335373	-0.127634
C18orf54	0.0158896	-0.312716
C18orf8	0.00861765	-0.339048
C19orf12	0.401269	-0.111316
C19orf24	0.988627	0.00189637
C19orf25	0.999566	7.2313e-05
C19orf33	0.222112	-0.16136
C19orf43	0.328304	0.129498
C19orf53	0.221411	0.161602
C19orf54	0.560681	-0.077288
C19orf60	0.374768	-0.117668
C19orf66	0.00528917	0.358593
C19orf68	0.9062	-0.015675
C19orf70	0.221628	0.161527
C1D	0.142886	-0.193074
C1GALT1	0.539174	-0.0815558
C1GALT1C1	0.105927	-0.212621
C1orf106	0.0124107	-0.323617
C1orf109	0.430204	-0.104655
C1orf112	0.398852	-0.111885
C1orf115	0.0698968	-0.237669
C1orf116	0.423874	0.10609
C1orf122	0.679095	-0.0549949
C1orf123	0.627259	0.0645331
C1orf131	0.672754	-0.0561459
C1orf162	0.44055	0.102336
C1orf174	0.58788	0.0719996
C1orf198	0.296826	-0.138124
C1orf21	0.949251	0.00846724
C1orf216	0.298384	0.137684
C1orf27	0.372863	-0.118135
C1orf35	0.25488	-0.150605
C1orf43	0.163315	0.183867
C1orf50	0.554017	0.0786019
C1orf52	0.107098	0.211927
C1orf53	0.851146	0.0249611
C1orf54	0.277325	0.14377
C1orf56	0.0831448	-0.227481
C1QA	0.0615327	0.244926
C1QB	0.037699	0.271256
C1QBP	0.204197	-0.167714
C1QC	0.0179817	0.307113
C1QTNF1	0.433565	0.103898
C1QTNF3	0.156202	0.186971
C1QTNF3.AMACR...AMACR	0.906385	0.0156439
C1QTNF5...MFRP	0.00352427	0.373987
C1QTNF6	0.290116	0.140039
C1R	0.0144831	0.316849
C1RL	0.0326413	0.278573
C1S	0.0633601	0.243276
C2	0.667463	0.0571097
C20orf194	0.0493774	0.257045
C20orf27	0.97737	0.00377376
C21orf2	0.70646	0.0500715
C21orf33	0.110128	0.210158
C21orf58	0.510639	-0.0873489
C21orf59	0.28276	-0.142171
C21orf91	0.647287	0.0608118
C22orf29...GNB1L	0.398893	-0.111876
C22orf39	0.748551	-0.0426252
C2CD2	0.580302	0.0734616
C2CD2L	0.785676	0.0361645
C2CD3	0.565228	-0.0763958
C2CD4B	0.0891344	-0.223292
C2CD5	0.00217057	0.391455
C2orf27A	0.569062	0.075646
C2orf42	0.639854	0.0621874
C2orf47	0.788591	0.0356608
C2orf49	0.923716	0.0127381
C2orf68	0.177662	0.177896
C2orf69	0.383585	-0.115526
C2orf74...KIAA1841	0.556795	-0.0780533
C2orf76	0.917414	-0.013794
C2orf81	0.884493	-0.019325
C2orf82	0.87422	-0.0210573
C3	0.212236	0.164816
C3AR1	0.0235343	0.29456
C3orf14	0.00492221	-0.361373
C3orf18	0.0825238	0.227928
C3orf38	0.988992	0.00183553
C3orf52	0.296355	-0.138258
C3orf58	0.299388	-0.137401
C3orf80	0.226849	0.159741
C4B_2...C4B...C4A	0.00825419	0.340822
C4orf3	0.0913347	0.221809
C4orf32	0.329192	-0.129263
C4orf33	0.0852707	0.225968
C4orf46	0.0502388	-0.256111
C4orf46...TOMM7	0.0125467	0.323145
C4orf48	0.235173	-0.15695
C5AR1	0.83297	-0.0280509
C5orf15	0.0506613	0.255657
C5orf22	0.143881	0.192604
C5orf24	0.787503	0.0358488
C5orf30	0.0165149	0.310978
C5orf45	0.190693	0.172769
C5orf46	0.327787	0.129636
C5orf51	0.0560939	0.250084
C5orf56	0.0154878	0.313864
C5orf63	0.577802	0.0739456
C6orf1	0.904612	-0.0159417
C6orf106	0.641738	-0.0618381
C6orf120	0.71243	-0.0490065
C6orf132	0.417424	-0.107565
C6orf136	0.945487	0.0090962
C6orf141	0.901817	0.016411
C6orf203	0.744059	-0.0434133
C6orf226	0.873754	-0.0211359
C6orf47	0.974444	-0.00426186
C6orf48	0.103179	0.214272
C6orf62	0.0270522	-0.287854
C6orf89	0.212537	0.164709
C7orf13	0.723571	-0.0470273
C7orf25...PSMA2	0.205625	-0.167193
C7orf26	0.172569	-0.179974
C7orf43	0.0514228	-0.254848
C7orf49	0.260297	-0.148919
C7orf50	0.172259	-0.180102
C7orf55.LUC7L2...FMC1...LUC7L2	0.555529	0.0783033
C7orf55.LUC7L2...LUC7L2	0.481876	0.0933576
C7orf73	0.0850327	-0.226136
C8orf33	0.526658	-0.0840774
C8orf37	0.663189	-0.0578903
C8orf4	0.373303	0.118027
C8orf44	0.378636	0.116725
C8orf44.SGK3...C8orf44...SGK3	0.493413	0.0909257
C8orf44.SGK3...SGK3	0.495048	-0.0905834
C8orf58	0.0284289	0.285429
C8orf59	0.740837	0.0439796
C8orf76	0.141536	-0.193717
C8orf82	0.606005	0.0685367
C8orf88	0.332137	0.128484
C9orf116	0.49003	0.0916357
C9orf142	0.911761	-0.0147419
C9orf152	0.296853	-0.138117
C9orf16	0.459003	0.0982725
C9orf3	0.973555	-0.0044101
C9orf40	0.879406	0.0201823
C9orf64	0.423746	-0.106119
C9orf69	0.136248	-0.196277
C9orf72	0.468853	-0.0961401
C9orf78	0.0525577	-0.253659
C9orf85	0.616273	0.0665951
CA12	0.0716662	0.236224
CA2	0.766742	0.0394482
CA5BP1	0.089166	-0.223271
CA5BP1...CA5B	0.466712	-0.0966016
CAAP1	0.0718293	-0.236092
CAB39	0.914908	0.0142142
CAB39L	0.907929	0.0153848
CABIN1	0.479975	0.0937613
CABLES1	0.83741	0.0272947
CABLES2	0.048604	-0.257896
CABP4	0.955924	0.00735273
CABYR	0.912886	-0.0145532
CACFD1	0.377244	-0.117064
CACHD1	0.440701	0.102302
CACNA1I	0.885501	0.0191552
CACNA2D1	0.184132	0.175317
CACNA2D2	0.753477	0.0417625
CACNB1	0.262415	-0.148267
CACNB3	0.712279	-0.0490336
CACNG4	0.40307	-0.110894
CACTIN	0.472767	-0.0952996
CACUL1	0.218677	0.16255
CACYBP	0.365076	-0.120058
CAD	0.690314	0.0529679
CADM1	0.680715	0.0547013
CADM4	0.975868	0.00402422
CADPS2	0.633431	-0.0633811
CALCOCO1	0.0259631	0.289848
CALCOCO2	0.498044	-0.0899578
CALCRL	0.947809	-0.0087082
CALD1	0.288702	0.140446
CALHM2	0.0433288	0.264012
CALM1	0.357482	-0.121958
CALM3...CALM2...CALM1	0.0497553	-0.256634
CALML4	0.569481	0.0755644
CALML5	0.0582887	-0.247956
CALR	0.90771	0.0154216
CALU	0.47036	0.0958162
CAMK1	0.000871026	0.422013
CAMK1D	0.616498	-0.0665528
CAMK2D	0.474437	-0.094942
CAMK2G	0.0065811	-0.34999
CAMK2N1	0.00694838	-0.347816
CAMKK1	0.441439	0.102138
CAMKK2	0.837329	0.0273086
CAMKMT	0.495135	-0.0905651
CAMLG	0.0865796	0.225051
CAMSAP1	0.0381272	-0.270674
CAMSAP2	0.224455	-0.160556
CAMSAP3	0.811426	-0.0317325
CAMTA1	0.731779	-0.0455754
CAMTA2	0.662687	-0.0579821
CAND1	0.116898	-0.206338
CAND2	0.772591	0.0384314
CANT1	0.234979	-0.157015
CANX	0.758548	-0.0408763
CAP1	0.853318	0.0245928
CAP2	0.419945	-0.106987
CAPG	0.289977	0.140079
CAPN1	0.327354	-0.12975
CAPN13	0.987847	0.00202634
CAPN15	0.153185	0.188319
CAPN2	0.775267	0.0379669
CAPN3	0.496865	0.0902037
CAPN7	0.98251	0.00291639
CAPN8	0.566598	0.0761276
CAPNS1	0.753881	-0.041692
CAPRIN1	0.137315	0.195755
CAPRIN2	0.496374	0.0903063
CAPS	0.254472	-0.150733
CAPZA1	0.322289	0.131104
CAPZA2	0.942406	0.00961113
CAPZB	0.47844	0.0940879
CARD10	0.692272	0.0526153
CARD11	0.314802	-0.13313
CARD14	0.726678	-0.046477
CARD16	0.0728855	0.235244
CARD16...CASP1	0.12518	0.201888
CARD19	0.657458	0.05894
CARD6	0.0954649	0.219099
CARD8	0.763704	-0.0399772
CARD8.AS1	0.990062	0.00165702
CARHSP1	0.0309159	-0.281286
CARM1	0.873211	-0.0212276
CARMIL1	0.168738	-0.181567
CARMIL3	0.62965	-0.0640861
CARMN	0.457996	0.0984919
CARMN...MIR145	0.951211	-0.00813985
CARNMT1	0.3474	-0.124518
CARS	0.980507	-0.00325056
CARS2	0.51321	0.0868204
CASC15	0.791952	-0.0350808
CASC4	0.634805	-0.0631254
CASC7...AGO2	0.0137416	-0.319169
CASD1	0.450414	0.100152
CASK	0.00975746	-0.333877
CASKIN2	0.28391	-0.141835
CASP1	0.172979	0.179805
CASP2	0.525734	-0.0842648
CASP3	0.0952568	-0.219233
CASP4	0.69299	0.0524861
CASP6	0.295887	-0.13839
CASP7	0.933135	-0.0111615
CASP8	0.301387	-0.136839
CASP8AP2	0.654728	-0.0594412
CASP9	0.291692	0.139587
CAST	0.0096822	0.334202
CASZ1	0.844523	0.0260853
CAT	0.550138	0.0793701
CAV1	0.152773	0.188505
CAV2	0.673934	0.0559314
CBFA2T2	0.810689	0.0318589
CBFB	0.274927	-0.144482
CBL	0.95372	-0.00772073
CBLB	0.491211	-0.0913875
CBLL1	0.129222	-0.199797
CBR1	0.875739	-0.0208009
CBR3	0.375766	-0.117424
CBR4	0.645266	0.0611852
CBS	0.790043	-0.0354103
CBWD7...CBWD6...CBWD3...CBWD5...CBWD2...CBWD1	0.405832	-0.110248
CBX1	0.410399	0.109186
CBX2	0.469064	-0.0960947
CBX3	0.893399	-0.0178259
CBX4	0.975193	-0.00413687
CBX5	0.12923	-0.199793
CBX6	0.398437	-0.111983
CBX7	0.717081	0.048179
CBX8	0.871141	0.021577
CBY1	0.930942	-0.0115284
CC2D1A	0.461955	0.0976308
CC2D1B	0.927096	-0.0121722
CC2D2A	0.906244	0.0156676
CCAR1	0.92097	-0.0131981
CCAR2	0.34819	0.124316
CCDC106	0.0987437	0.217012
CCDC107	0.781714	0.0368497
CCDC112	0.197116	-0.170334
CCDC113	0.612087	-0.067385
CCDC115	0.325091	0.130354
CCDC117	0.341853	-0.125947
CCDC12	0.78728	-0.0358872
CCDC124	0.269116	-0.146226
CCDC125	0.345224	0.125077
CCDC126	0.147543	0.190894
CCDC127	0.979401	-0.00343491
CCDC130	0.139082	0.194896
CCDC137	0.536809	0.0820301
CCDC14	0.971377	-0.00477339
CCDC142	0.722924	-0.0471419
CCDC146	0.891929	0.0180732
CCDC149	0.914199	-0.0143329
CCDC152	0.305681	-0.13564
CCDC159	0.805696	-0.0327155
CCDC163	0.0475102	-0.259117
CCDC167	0.428384	0.105067
CCDC174	0.780837	-0.0370016
CCDC18.AS1	0.112332	0.208896
CCDC186	0.441187	-0.102194
CCDC191	0.84233	-0.0264579
CCDC22	0.902625	-0.0162753
CCDC24	0.88972	0.0184449
CCDC25	0.358265	0.121761
CCDC28A	0.133227	0.197773
CCDC28B	0.139517	0.194685
CCDC3	0.161477	0.18466
CCDC34	0.481444	-0.0934491
CCDC43	0.625954	0.0647772
CCDC47	0.36576	-0.119888
CCDC50	0.711749	0.0491279
CCDC51	0.753483	-0.0417615
CCDC53	0.402359	0.111061
CCDC57	0.330266	0.128978
CCDC58	0.821141	-0.0300695
CCDC59	0.33488	-0.127763
CCDC6	0.513974	-0.0866635
CCDC66	0.441451	0.102135
CCDC69	0.742947	-0.0436086
CCDC71	0.23328	-0.157579
CCDC71L	0.885644	0.0191312
CCDC74B...CCDC74A	0.228496	0.159183
CCDC77	0.348821	-0.124155
CCDC8	0.0737362	0.234569
CCDC80	0.0160931	0.312144
CCDC82	0.870873	-0.0216223
CCDC84	0.196056	0.170732
CCDC85B	0.00887438	0.337834
CCDC85C	0.00608551	-0.353099
CCDC86	0.740838	0.0439794
CCDC88A	0.408731	0.109573
CCDC88C	0.777905	-0.0375094
CCDC9	0.574513	-0.0745843
CCDC90B	0.927822	0.0120506
CCDC91	0.787132	0.0359129
CCDC92	0.0109006	0.329193
CCDC93	0.103457	-0.214104
CCDC94	0.104392	0.213539
CCDC97	0.480873	0.0935705
CCHCR1	0.507489	-0.0879983
CCL19	0.845761	0.025875
CCL2	0.923165	0.0128304
CCL21	0.641071	0.0619616
CCL28	0.834437	0.0278009
CCL3L3...CCL3L1...CCL3	0.357103	0.122053
CCL4	0.352761	0.123151
CCL5	0.34026	0.12636
CCL8	0.199563	0.16942
CCM2	0.767568	-0.0393045
CCNA2	0.118059	-0.2057
CCNB1	0.552463	-0.0789094
CCNB1IP1	0.25139	0.151704
CCNB2	0.282763	-0.14217
CCNC	0.169281	-0.181339
CCND1	0.318336	0.13217
CCND2	0.257451	0.149802
CCND3	0.7816	-0.0368694
CCNDBP1	0.292786	0.139274
CCNE1	0.0153732	-0.314196
CCNE2	0.101372	-0.215377
CCNF	0.312371	-0.133795
CCNG1	0.109732	0.210387
CCNG2	0.258657	0.149427
CCNH	0.00122973	0.410805
CCNI	0.142619	0.193201
CCNJ	0.0101898	-0.332052
CCNK	0.818126	-0.0305851
CCNL1	0.938949	-0.010189
CCNL2	0.422744	0.106347
CCNT1	0.522259	-0.0849707
CCNT2	0.304723	-0.135907
CCNY	0.849526	-0.0252359
CCNYL1	0.940653	-0.00990412
CCP110	0.95495	-0.00751528
CCPG1	0.588332	-0.0719128
CCR1	0.393885	0.113061
CCR5	0.461639	0.0976994
CCS	0.97288	0.00452278
CCSAP	0.971601	-0.00473603
CCSER2	0.780653	-0.0370333
CCT2	0.046273	-0.260528
CCT4	0.714734	0.0485964
CCT5	0.264685	-0.147572
CCT6A	0.562483	-0.076934
CCT6P1...CCT6P3	0.840918	-0.0266979
CCT7	0.824435	-0.0295068
CCT8	0.470843	-0.0957124
CCZ1B	0.138606	-0.195126
CCZ1B...CCZ1	0.844127	-0.0261526
CD109	0.0777689	0.231448
CD14	0.0303758	0.282161
CD151	0.288878	0.140395
CD163	0.374896	0.117637
CD163L1	0.742247	-0.0437317
CD164	0.644228	-0.0613772
CD180	0.796202	0.0343483
CD1C	0.567497	-0.0759519
CD2	0.524012	0.0846143
CD200	0.356292	-0.122258
CD24	0.114129	-0.20788
CD248	0.0547456	0.251425
CD27	0.78275	-0.0366705
CD276	0.319649	0.131815
CD2AP	0.768702	-0.0391071
CD2BP2	0.817888	-0.0306258
CD300A	0.227421	0.159547
CD300LF	0.804717	0.0328836
CD320	0.0242338	0.293162
CD34	0.929865	0.0117087
CD36	0.628605	-0.0642814
CD3D	0.422576	0.106386
CD3EAP	0.0967513	-0.218274
CD4	0.152019	0.188845
CD40	0.999574	-7.09799e-05
CD44	0.337775	0.127006
CD46	0.968341	-0.00528001
CD47	0.364265	0.12026
CD48	0.44026	0.1024
CD52	0.473645	0.0951115
CD53	0.312966	0.133632
CD55	0.288007	0.140647
CD58	0.322506	0.131046
CD59	0.129736	0.199535
CD6	0.693155	0.0524565
CD63	0.322806	-0.130965
CD69	0.611399	-0.0675151
CD70	0.0472947	-0.259361
CD74	0.0420569	0.265577
CD79A	0.71813	-0.0479926
CD80	0.684589	0.0540007
CD81	0.14446	0.192331
CD82	0.237144	-0.1563
CD83	0.850236	0.0251154
CD84	0.39034	0.113905
CD86	0.12966	0.199573
CD8A	0.749397	0.0424768
CD9	0.433902	0.103823
CD93	0.296959	0.138087
CD99	0.968009	0.00533545
CD99L2	0.643766	0.0614626
CD99P1	0.780896	0.0369914
CDADC1	0.855023	0.0243038
CDAN1	0.433366	-0.103943
CDC123	0.643697	0.0614754
CDC14B	0.504502	-0.088616
CDC16	0.9849	-0.00251785
CDC20	0.261334	-0.1486
CDC23	0.921012	0.0131912
CDC25A	0.0700228	-0.237565
CDC25B	0.365658	-0.119914
CDC25C	0.0655456	-0.241352
CDC26	0.692511	0.0525723
CDC27	0.161356	0.184712
CDC34	0.486964	-0.0922814
CDC37	0.21431	0.164081
CDC37L1	0.3282	0.129526
CDC40	0.980045	-0.00332754
CDC42	0.463842	0.0972218
CDC42.IT1	0.652285	0.0598906
CDC42BPA	0.595242	-0.0705875
CDC42BPB	0.285376	0.141409
CDC42EP1	0.405797	0.110256
CDC42EP2	0.724682	-0.0468304
CDC42EP3	0.436467	0.103247
CDC42EP4	0.581652	0.0732005
CDC42EP5	0.763627	0.0399905
CDC42SE1	0.554086	-0.0785883
CDC42SE2	0.329354	0.12922
CDC45	0.122044	-0.203546
CDC5L	0.772151	0.0385077
CDC6	0.199845	-0.169316
CDC7	0.563586	-0.0767176
CDC73	0.723219	-0.0470897
CDCA2	0.389666	-0.114066
CDCA3	0.360385	-0.121229
CDCA4	0.227459	-0.159534
CDCA5	0.26988	-0.145995
CDCA7	0.073459	-0.234788
CDCA7L	0.578264	0.0738561
CDCA8	0.0734099	-0.234827
CDCP1	0.730406	-0.0458179
CDH1	0.017112	-0.309371
CDH11	0.128111	0.200367
CDH22	0.790614	-0.0353117
CDH3	0.768466	-0.0391481
CDH5	0.944422	-0.00927414
CDIPT	0.530429	-0.0833146
CDK1	0.03953	-0.268807
CDK10	0.166361	-0.182568
CDK11A...CDK11B	0.940409	-0.00994496
CDK12	0.0221835	-0.297361
CDK13	0.00149737	-0.404228
CDK14	0.003347	-0.375892
CDK16	0.10946	-0.210545
CDK17	0.598022	-0.0700563
CDK18	0.128412	0.200212
CDK19	0.153147	-0.188336
CDK2	0.442235	-0.101961
CDK20	0.983087	-0.00282027
CDK2AP1	0.0719621	0.235985
CDK2AP2	0.57146	-0.0751784
CDK4	0.685772	-0.053787
CDK5	0.820088	-0.0302495
CDK5RAP1	0.767677	-0.0392854
CDK5RAP2	0.620036	-0.0658871
CDK5RAP3	0.596464	0.0703537
CDK6	0.968322	-0.00528324
CDK7	0.000683383	0.429674
CDK8	0.0629036	-0.243684
CDK9	0.434116	-0.103775
CDKAL1	0.63229	0.0635936
CDKL3	0.814272	-0.0312448
CDKL5	0.263676	-0.14788
CDKN1A	0.977996	-0.00366935
CDKN1B	0.141894	0.193546
CDKN1C	0.632313	0.0635894
CDKN2A	0.265629	0.147284
CDKN2AIP	0.283483	0.14196
CDKN2AIPNL	0.763198	-0.0400653
CDKN2B	0.715089	0.0485333
CDKN2C	0.171921	-0.180241
CDKN3	0.173765	-0.179482
CDR2L	0.598187	-0.0700248
CDS1	0.0742237	-0.234184
CDS2	0.201864	0.16857
CDT1	0.0702224	-0.237401
CDV3	0.570999	-0.0752682
CDYL	0.716791	-0.0482305
CDYL2	0.315717	-0.132881
CEACAM1	0.550973	-0.0792045
CEACAM19	0.616691	-0.0665164
CEACAM6	0.473998	0.0950361
CEBPA	0.560939	0.0772373
CEBPA.AS1	0.465481	-0.0968673
CEBPB	0.820734	0.0301391
CEBPD	0.916744	-0.0139064
CEBPG	0.632802	-0.0634984
CEBPZ	0.580171	0.0734869
CEBPZOS	0.264772	-0.147545
CECR1	0.0212858	0.299304
CECR5	0.829277	-0.0286803
CELF1	0.0144044	0.317091
CELF2	0.482908	0.0931389
CELSR1	0.199432	0.169469
CELSR2	0.125925	0.201499
CEMIP	0.661448	0.0582088
CEMP1...AMDHD2	0.307901	0.135025
CENPB	0.0443841	0.262741
CENPBD1	0.281514	-0.142536
CENPBD1P1	0.47126	0.0956228
CENPC	0.518701	0.085696
CENPE	0.13771	-0.195562
CENPF	0.14094	-0.194002
CENPH	0.742534	-0.0436813
CENPI	0.194977	-0.171138
CENPJ	0.116116	-0.206771
CENPK	0.39497	-0.112803
CENPL	0.370675	-0.118673
CENPM	0.295868	-0.138396
CENPN	0.038665	-0.269952
CENPU	0.822606	-0.0298192
CENPV	0.941665	-0.00973496
CENPW	0.0857886	-0.225604
CEP104	0.705083	-0.0503177
CEP120	0.909667	-0.0150931
CEP131	0.704331	0.0504521
CEP135	0.20758	-0.166484
CEP152	0.716803	-0.0482285
CEP162	0.924262	0.0126468
CEP164	0.747352	0.0428354
CEP170B	0.304752	-0.135899
CEP170P1...CEP170	0.807652	0.0323799
CEP19	0.538195	-0.0817519
CEP192	0.658811	-0.0586917
CEP290	0.710609	0.0493311
CEP295	0.233622	-0.157465
CEP350	0.774273	-0.0381394
CEP41	0.134244	-0.197267
CEP44	0.555288	-0.0783508
CEP55	0.13369	-0.197542
CEP57	0.845601	-0.0259021
CEP63	0.705941	0.0501643
CEP68	0.82512	-0.0293897
CEP70	0.459122	-0.0982467
CEP76	0.276848	-0.143912
CEP78	0.536696	-0.0820527
CEP83	0.698413	0.0515121
CEP85	0.702759	-0.0507334
CEP85L	0.626574	-0.0646612
CEP89	0.303065	-0.13637
CEP95	0.475167	-0.0947861
CEP97	0.294504	-0.138784
CEPT1	0.0995183	0.216527
CERCAM	0.135876	0.19646
CERK	0.512439	-0.0869788
CERS2	0.571688	-0.0751339
CERS4	0.679684	0.0548881
CERS5	0.87893	0.0202626
CERS6	0.206626	-0.16683
CES2	0.02759	-0.286894
CETN2	0.047295	-0.259361
CETN3	0.434603	0.103665
CFAP20	0.230955	-0.158355
CFAP36	0.363299	0.1205
CFAP44	0.85629	0.024089
CFAP69	0.43699	0.10313
CFAP70	0.971401	-0.00476945
CFAP73	0.309468	-0.134592
CFAP97	0.495004	0.0905926
CFB	0.474497	0.0949291
CFD	0.243946	0.154083
CFDP1	0.797038	-0.0342043
CFH	0.118891	0.205246
CFHR1...CFH	0.394071	0.113017
CFI	0.315383	0.132972
CFL1	0.37822	-0.116826
CFL2	0.573309	-0.0748184
CFLAR	0.842617	0.0264093
CGB1...CGB8...CGB7...CGB5...CGB3	0.523011	-0.0848179
CGGBP1	0.677157	0.0553463
CGN	0.921724	0.0130718
CGREF1	0.41053	0.109155
CGRRF1	0.24592	0.153447
CH17.340M24.3	0.208126	-0.166288
CHAC2	0.598224	0.0700177
CHAF1A	0.780283	-0.0370975
CHAF1B	0.540674	-0.0812554
CHAMP1	0.922609	-0.0129235
CHCHD1	0.170943	-0.180647
CHCHD10	0.160629	0.185027
CHCHD2	0.889337	-0.0185095
CHCHD3	0.206361	-0.166926
CHCHD4	0.910633	-0.014931
CHCHD5	0.336015	0.127466
CHCHD6	0.741877	-0.0437966
CHCHD7	0.308085	-0.134974
CHD1	0.0267756	0.288354
CHD1L	0.862158	-0.0230956
CHD2	0.319826	0.131768
CHD3	0.715698	0.048425
CHD4	0.426902	0.105402
CHD6	0.114679	-0.207571
CHD7	0.605905	-0.0685557
CHD8	0.570646	0.075337
CHD9	0.210742	0.165348
CHDH	0.647699	0.0607358
CHEK1	0.940127	-0.00999208
CHEK2	0.385935	-0.11496
CHERP	0.874245	-0.0210531
CHFR	0.973902	0.0043522
CHI3L1	0.738984	-0.0443055
CHIC1	0.0127383	0.322486
CHIC2	0.831095	0.0283703
CHID1	0.308002	0.134997
CHKA	0.734755	-0.0450505
CHKB	0.269866	0.145999
CHKB.AS1	0.960609	0.00657054
CHKB.CPT1B...CPT1B	0.217581	0.162932
CHM	0.372029	-0.11834
CHML	0.973214	0.00446705
CHMP1A	0.210154	-0.165559
CHMP1B	0.853613	-0.0245427
CHMP2A	0.911234	0.0148303
CHMP2B	0.790271	-0.0353708
CHMP4A...TM9SF1	0.000179591	0.468927
CHMP4B	0.707303	0.049921
CHMP4C	0.187448	-0.174021
CHMP5	0.208091	-0.1663
CHMP6	0.0911533	0.22193
CHMP7	0.646068	0.061037
CHN1	0.480426	-0.0936653
CHORDC1	0.337441	-0.127094
CHORDC1...NAALAD2	0.0510134	-0.255282
CHP1	0.32198	0.131187
CHPF	0.902294	0.0163309
CHPF2	0.92348	-0.0127777
CHPT1	0.675526	0.0556422
CHRAC1	0.665454	-0.0574762
CHRNB2	0.0802033	-0.229625
CHST10	0.435487	0.103467
CHST11	0.146551	0.191354
CHST12	0.959103	0.00682192
CHST14	0.455274	0.0990862
CHST15	0.769874	-0.0389033
CHST2	0.786303	-0.0360561
CHSY1	0.107658	0.211598
CHSY3	0.244983	0.153748
CHTF18	0.462835	-0.09744
CHTF8	0.0253583	-0.290985
CHTOP	0.869691	0.021822
CHUK	0.00923861	-0.336162
CHURC1	0.350166	0.123812
CHURC1.FNTB...FNTB	0.213168	0.164485
CIAO1	0.00236047	-0.388498
CIAPIN1	0.586998	-0.0721692
CIART	0.358878	0.121607
CIB1	0.0315681	0.280246
CIB2	0.107864	-0.211476
CIC	0.0113456	0.327484
CIDEB	0.936179	-0.0106524
CILP	0.18962	0.173181
CINP	0.782309	0.0367467
CIPC	0.402342	0.111065
CIR1	0.978915	-0.00351606
CIRBP	0.110957	0.209681
CISD1	0.696789	0.0518035
CISD2	0.103728	-0.21394
CISD3	0.701405	-0.0509758
CISH	0.319068	0.131972
CITED2	0.437074	0.103111
CITED4	0.0624489	0.244094
CIZ1	0.584225	0.0727036
CKAP2	0.256654	-0.15005
CKAP2...IGLC1	0.89578	-0.0174256
CKAP2...IGLV....IGLC1	0.879983	0.0200852
CKAP2L	0.0697133	-0.237821
CKAP4	0.586107	0.0723408
CKAP5	0.465193	-0.0969296
CKB	0.253403	-0.151069
CKLF	0.374468	0.117742
CKLF.CMTM1...CKLF	0.938533	0.0102586
CKMT1A...CKMT1B	0.151196	-0.189219
CKMT2.AS1	0.0397826	0.268477
CKS1B	0.238424	-0.155879
CKS2	0.374923	-0.11763
CLASP1	0.0225332	-0.296623
CLASP2	0.763348	-0.0400392
CLASRP	0.855921	0.0241516
CLCC1	0.079623	0.230056
CLCN3	0.978139	0.00364548
CLCN5	0.156768	-0.18672
CLCN7	0.154145	-0.187888
CLDN1	0.692961	0.0524914
CLDN11	0.133618	0.197578
CLDN12	0.880824	-0.0199433
CLDN15	0.133141	-0.197816
CLDN19	0.924492	-0.0126082
CLDN23	0.511788	-0.0871125
CLDN3	0.172161	-0.180142
CLDN4	0.434052	-0.103789
CLDN5	0.331742	0.128588
CLDN7	0.0477672	-0.258828
CLDND1	0.710913	-0.0492769
CLEC10A	0.678526	0.0550979
CLEC11A	0.0260443	0.289696
CLEC14A	0.76347	0.0400179
CLEC16A	0.923761	-0.0127306
CLEC2B	0.025393	0.290919
CLEC4A	0.500262	0.0894959
CLEC7A	0.208371	0.166199
CLGN	0.324343	-0.130554
CLIC1	0.817621	-0.0306716
CLIC2	0.540973	-0.0811957
CLIC4	0.22327	0.160962
CLINT1	0.217073	-0.16311
CLIP1	0.946281	0.0089634
CLIP3	0.0811822	0.228905
CLIP4	0.814871	0.0311423
CLK1	0.244824	0.153799
CLK2	0.599594	0.0697564
CLK3	0.443924	0.101586
CLK4	0.428244	0.105098
CLMN	0.707007	-0.0499739
CLMP	0.0457566	0.261125
CLN3	0.893456	-0.0178163
CLN5	0.357098	0.122054
CLN6	0.609188	0.0679334
CLN8	0.781088	-0.0369581
CLNS1A	0.220979	0.161751
CLOCK	0.957027	0.00716846
CLP1	0.445073	-0.101331
CLPB	0.657804	-0.0588765
CLPP	0.451085	0.100005
CLPS	0.846043	0.0258271
CLPTM1	0.216706	-0.163238
CLPTM1L	0.878371	-0.020357
CLPX	0.378515	0.116754
CLSTN1	0.0944636	0.219748
CLSTN2	0.591184	-0.0713648
CLSTN3	0.366763	0.11964
CLTA	0.545442	0.0803036
CLTB	0.271576	0.145485
CLTC	0.50081	-0.0893821
CLTC.IT1	0.364987	-0.12008
CLU	0.19509	0.171096
CLUAP1	0.679797	-0.0548677
CLUH	0.0476997	-0.258904
CLUHP3	0.552038	0.0789935
CLUHP3...ZNF720	0.292438	0.139373
CLYBL	0.496984	0.0901789
CMAHP	0.961901	0.00635474
CMAS	0.477677	-0.0942503
CMBL	0.614165	-0.0669927
CMC1	0.274736	-0.144539
CMC2	0.316281	-0.132728
CMC4	0.490245	-0.0915904
CMIP	0.450272	-0.100183
CMPK1	0.230393	-0.158544
CMPK2	0.173402	0.179631
CMSS1	0.449321	0.100393
CMTM3	0.0660641	0.240903
[truncated: 10,399 more rows]

## Sheet: ER- Samples
The genes correlated(Pearson method) with LINC01116 in ER- samples
Genes name	p.value	LINC01116(ERN)
2022-03-01	0.026838	0.262766
2022-03-01	0.158185	0.169272
2022-03-02	0.00106647	0.380401
2022-03-02	0.104975	0.194012
2022-03-05	0.665291	-0.0522346
2022-03-06	0.00101581	0.381875
2022-03-07	0.243348	0.140261
2022-03-08	0.214039	-0.149284
2022-03-09	0.926679	0.0111183
2022-09-02	0.1266	0.183012
2022-09-03	0.000533871	-0.400745
2022-09-04	0.132027	-0.18048
2022-09-06	0.224004	0.146124
2022-09-07	0.00981575	0.304546
2022-09-08	0.000318098	0.415166
2022-09-09	0.0557531	-0.228073
2022-09-10	0.351487	-0.112216
2022-09-11	0.0337878	0.252293
2022-09-15	0.804299	0.0299317
A1BG	0.381125	0.105524
A2M	0.420431	-0.0971133
A4GALT	0.448929	-0.091296
AAAS	0.431344	-0.0948601
AACS	0.0668807	0.218716
AADAT	0.235672	-0.142548
AAED1	0.55823	-0.07065
AAGAB	0.131541	0.180704
AAK1	0.0454072	0.238256
AAMDC	0.292107	0.126774
AAMP	0.360182	-0.110218
AAR2	0.658408	0.0533792
AARS	0.0139824	-0.290513
AARS2	0.00843504	-0.310363
AASDH	0.555416	-0.0711545
AASDHPPT	0.671799	-0.0511566
AATF	0.000361682	-0.41165
AATK	0.865045	-0.0205323
ABAT	0.00228759	0.356344
ABCA1	0.000852273	0.387136
ABCA11P	0.463515	-0.0883981
ABCA3	0.049006	-0.234516
ABCA5	0.504705	-0.0804706
ABCB10	0.0295184	-0.258483
ABCB6	0.801248	0.0304079
ABCB7	0.774205	-0.0346511
ABCB9	0.0694504	-0.216736
ABCC1	0.0840178	-0.206505
ABCC10	0.0856564	-0.205445
ABCC3	0.00173218	0.365324
ABCC4	0.316762	-0.120518
ABCC5	0.983613	0.00248168
ABCD1	0.658661	-0.053337
ABCD3	0.611259	0.0613535
ABCD4	0.00275743	0.350164
ABCE1	0.0197569	-0.27613
ABCF1	0.00126085	-0.375277
ABCF2	0.000947286	-0.383979
ABCF3	0.892671	-0.0163009
ABCG1	0.000763209	0.3904
ABHD10	0.280151	-0.129932
ABHD11	0.298603	0.125093
ABHD12	0.44516	0.092053
ABHD13	0.970297	0.00449888
ABHD14A...ACY1	0.0825546	0.207466
ABHD14A.ACY1...ACY1	0.116712	0.187846
ABHD14B	0.558837	0.0705412
ABHD15	0.000527075	0.40111
ABHD16A	0.155947	-0.170175
ABHD17A	0.229067	0.144557
ABHD17B	0.211448	-0.150122
ABHD17C	0.310511	-0.122074
ABHD18	0.670831	-0.0513167
ABHD2	0.524065	0.0768612
ABHD3	0.492251	-0.0828302
ABHD4	1.82084e-06	0.531797
ABHD5	0.0445913	0.239138
ABHD8	0.00381546	-0.339122
ABI1	0.113319	-0.189577
ABI2	0.172629	-0.163665
ABI3	0.961037	0.00590235
ABI3BP	0.412799	0.0987091
ABL1	0.0216325	0.272237
ABL2	0.0156843	-0.285812
ABLIM1	0.0822202	0.207687
ABLIM3	0.0128712	0.293857
ABR	0.253662	0.137265
ABRACL	0.342953	-0.114206
ABT1	0.00315882	-0.345591
ABTB1	0.906916	-0.0141271
ABTB2	0.000228913	-0.424005
ACAA1	0.655043	0.0539403
ACAA2	0.158336	-0.169212
ACACA	0.2397	-0.141341
ACACB	0.249263	0.138532
ACAD10	0.697485	-0.04694
ACAD8	0.00206169	0.359731
ACAD9	0.876858	-0.0187203
ACADM	0.140353	-0.176745
ACADSB	0.178982	0.161307
ACADVL	0.404525	0.100459
ACAN	0.569546	-0.0686333
ACAP1	0.958365	0.00630758
ACAP2	0.566954	0.0690935
ACAP3	0.0620225	0.222633
ACAT1	0.285276	-0.128567
ACAT2	0.485778	0.084069
ACBD3	0.90204	-0.0148706
ACBD4	0.0298813	-0.257929
ACBD5	0.881788	-0.0179653
ACBD6	0.0915798	-0.201741
ACCS	0.0400977	-0.244248
ACD	0.0609028	-0.223571
ACER3	0.0195906	0.276491
ACIN1	0.47349	-0.0864448
ACKR3	2.19643e-05	0.4808
ACLY	0.0584208	-0.2257
ACO1	0.955865	0.0066866
ACO2	0.516558	-0.0782526
ACOT1...ACOT2	0.000815606	0.38844
ACOT11	0.138829	-0.177416
ACOT13	0.0731373	-0.213995
ACOT4	1.00881e-05	0.497632
ACOT7	0.669159	-0.0515934
ACOT8	0.0352703	0.250297
ACOT9	0.143268	0.175476
ACOX1	0.0674209	0.218295
ACOX2	1.55914e-07	0.575089
ACOX3	0.0928146	0.200993
ACP1	0.359484	-0.110377
ACP2	0.234173	0.143
ACP5	0.0172206	0.281931
ACP6	0.504285	0.0805498
ACSF2	0.0029096	0.348365
ACSL1	0.00288383	0.348663
ACSL3	0.037381	0.247572
ACSL4	0.581361	-0.0665475
ACSL5	0.405927	-0.100161
ACSS1	0.0191398	-0.27748
ACSS2	0.0662995	0.219172
ACSS3	0.0409056	0.243295
ACTA2	0.00717993	0.316426
ACTB	0.0609927	0.223495
ACTBP9	0.147157	0.173814
ACTG1...ACTB	0.952844	0.00714485
ACTG1P4...AMY2B...AMY2A...AMY1C...AMY1B...AMY1A	0.171799	-0.163978
ACTG1P4...RNPC3...AMY2B	0.751905	-0.0381816
ACTG2	0.254506	-0.137024
ACTL6A	0.000178517	-0.430527
ACTN1	0.347419	0.113161
ACTN4	0.48008	-0.0851667
ACTR10	0.00186385	0.362983
ACTR1A	0.0122356	0.295884
ACTR1B	0.832601	0.0255338
ACTR2	0.459701	0.0891509
ACTR3	0.576909	0.0673311
ACTR3B	1.9711e-06	-0.530294
ACTR5	0.520842	-0.0774574
ACTR6	0.964684	0.00534961
ACTR8	0.370843	-0.107808
ACVR1	4.10422e-06	0.516039
ACVR1B	0.000556411	0.399565
ACVR2A	5.3154e-06	0.510855
ACVR2B	0.00236677	-0.355227
ACVRL1	0.0072128	0.316256
ACYP1	0.150359	-0.17247
ADA	0.114385	-0.189029
ADAM10	0.0109173	0.300396
ADAM12	1.984e-07	0.571106
ADAM15	0.570088	0.0685372
ADAM17	0.130439	-0.181212
ADAM19	0.053233	0.230401
ADAM28	0.877738	-0.0185854
ADAM33	0.480387	0.0851074
ADAM8	0.370245	0.107942
ADAM9	0.179557	0.161097
ADAMDEC1	0.822859	-0.0270435
ADAMTS1	0.162803	-0.16744
ADAMTS10	0.388526	-0.103902
ADAMTS12	5.22762e-08	0.592515
ADAMTS15	0.00105023	0.380866
ADAMTS2	3.45802e-06	0.519427
ADAMTS5	0.26677	0.133575
ADAMTS9	0.623198	-0.0593107
ADAP1	0.130004	0.181414
ADAP2	0.00434666	0.334577
ADAR	0.0177242	-0.280724
ADARB1	0.751066	0.038315
ADAT1	0.551558	0.071848
ADAT2	3.22378e-05	-0.472162
ADAT3	0.0172738	-0.281802
ADAT3...SCAMP4	0.487592	-0.0837209
ADCK1	0.394423	0.102624
ADCK2	0.616126	-0.0605187
ADCY10P1	0.00464118	-0.332266
ADCY2	0.461399	0.0888153
ADCY3	0.000133725	-0.437943
ADCY4	0.573347	0.0679601
ADCY6	0.0510406	0.2325
ADCY7	0.574551	0.0677472
ADCY9	0.553037	0.0715819
ADD1	0.544065	0.0732021
ADD3	0.519418	0.0777213
ADGRA2	7.90974e-05	0.451
ADGRA3	0.00677933	-0.318558
ADGRE5	0.38633	-0.104382
ADGRF5	0.0117764	0.297405
ADGRG1	0.570563	0.068453
ADGRG5	0.23442	-0.142925
ADGRG6	0.774026	-0.0346793
ADGRL1	0.46921	-0.0872803
ADGRL2	0.291802	0.126853
ADGRL4	0.00371337	0.340059
ADH4	0.704802	-0.0457494
ADH5	0.44857	-0.091368
ADI1	0.37666	0.106511
ADIPOR1	0.210805	0.150331
ADIPOR2	0.283126	-0.129138
ADIRF	3.60625e-05	0.469593
ADK	0.803468	0.0300613
ADM	0.034281	0.251621
ADNP	0.20713	-0.151536
ADNP2	0.751999	-0.0381666
ADO	0.48732	-0.0837732
ADORA1	0.0763824	-0.211673
ADPGK	0.750954	-0.0383328
ADPRHL2	0.157441	-0.169571
ADPRM	0.940014	-0.00909204
ADRA2C	0.985407	-0.00220999
ADRM1	0.00722608	-0.316187
ADSL	4.43732e-06	-0.514483
ADSS	0.8152	-0.0282335
ADSSL1	1.60764e-05	0.487658
AEBP1	9.85721e-08	0.582526
AEBP2	0.0453792	-0.238286
AEN	0.00578997	-0.324339
AES	0.836393	0.0249471
AFDN	0.0273027	-0.261998
AFF1	0.0405956	0.243659
AFF3	0.34946	-0.112686
AFF4	6.78554e-05	0.454714
AFG3L1P	0.00346527	-0.342436
AFG3L2	0.00131508	-0.373975
AFTPH	0.115981	-0.188216
AGA	0.0068675	0.318079
AGAP1	0.216942	-0.148353
AGAP2	0.0130398	-0.293334
AGAP3	0.0296304	-0.258312
AGAP4	0.630829	-0.0580136
AGAP9	0.261551	-0.135029
AGBL5	9.6338e-05	-0.446159
AGFG1	0.294348	-0.126191
AGGF1	0.000388788	0.409654
AGK	0.102137	-0.195582
AGL	0.111826	0.190352
AGO1	0.000154569	-0.434246
AGO2	4.94657e-05	-0.462241
AGO3	0.00176086	-0.364801
AGO4	0.0532451	-0.230389
AGPAT1	0.444161	-0.0922545
AGPAT2	0.0358826	0.249493
AGPAT3	0.386312	0.104385
AGPAT5	0.053996	-0.229687
AGPS	0.999639	-5.46611e-05
AGR2	2.46178e-06	0.526041
AGR3	0.00814038	0.311712
AGRN	0.832459	0.0255558
AGTPBP1	0.00014593	-0.435719
AGTRAP	0.140509	0.176676
AHCTF1	0.045619	-0.23803
AHCY	0.0350892	-0.250537
AHCYL1	0.769049	-0.0354647
AHCYL2	0.609947	0.0615792
AHDC1	0.0106155	-0.301495
AHI1	0.350094	-0.112538
AHNAK	1.47289e-05	0.489556
AHNAK2	0.0122956	0.295688
AHR	0.0365779	0.248594
AHSA1	0.0499515	-0.233571
AHSA2	0.513644	0.0787955
AIDA	0.598213	0.0636056
AIF1	0.169723	0.164765
AIF1L	9.61343e-06	-0.498646
AIFM1	0.222722	0.146525
AIFM2	0.79007	0.032157
AIG1	0.0119046	0.296975
AIM1	0.23759	0.141971
AIM2	0.431943	-0.0947373
AIMP1	0.0345129	-0.251308
AIMP2	0.0652467	-0.220007
AIP	0.689173	-0.0482982
AJUBA	0.00128106	0.374786
AK1	0.354624	0.111491
AK2	7.79915e-08	-0.586253
AK3	0.173481	-0.163345
AK6	0.0690574	0.217035
AK6...TAF9	0.342619	0.114285
AK8	0.764482	-0.0361867
AK9	0.772661	-0.0348946
AKAP1	0.0150098	-0.28762
AKAP10	0.862432	-0.0209338
AKAP11	0.0342898	0.251609
AKAP12	0.000527705	0.401076
AKAP13	0.460804	0.0889329
AKAP17A	0.0625386	0.222205
AKAP5	0.562009	0.0699743
AKAP7	0.00442271	-0.333968
AKAP8	0.154005	-0.170965
AKAP8L	0.278263	-0.130439
AKAP9	0.502916	-0.0808076
AKIP1	0.350245	0.112504
AKIRIN1	0.329797	-0.117337
AKIRIN2	0.0287641	-0.259654
AKNA	0.613625	-0.0609474
AKR1A1	0.058731	0.22543
AKR1B1	0.564561	0.0695193
AKR1C1	0.584578	0.065983
AKR1C3	0.90864	-0.0138643
AKR1E2	0.128044	-0.18233
AKR7A2	0.875694	0.0188987
AKR7A3	0.0204657	0.274623
AKT1	0.000786836	0.389501
AKT1S1	0.0431758	0.2407
AKT2	0.00686275	-0.318105
AKT3	0.0592726	-0.224961
AKTIP	0.0211094	0.273293
ALAD	0.000372099	0.410867
ALAS1	0.482503	-0.0846991
ALCAM	0.00185494	0.363137
ALDH16A1	0.224209	0.146061
ALDH18A1	0.241424	-0.140829
ALDH1A1	0.0382692	0.246464
ALDH1A3	0.375957	-0.106667
ALDH1B1	0.137642	-0.177942
ALDH1L1	0.617472	-0.0602884
ALDH1L2	0.443162	0.092456
ALDH2	0.0103203	0.302597
ALDH3A2	0.849733	0.022888
ALDH3B1	0.661695	0.052832
ALDH3B2	0.000133789	0.437931
ALDH4A1	0.235536	0.142589
ALDH5A1	0.0757409	-0.212126
ALDH6A1	0.100122	0.196718
ALDH7A1	0.904312	-0.0145241
ALDH9A1	0.0220641	-0.271382
ALDOA	5.55623e-05	0.459494
ALDOC	0.124956	0.183795
ALG1	0.0269474	0.262584
ALG10B...ALG10	0.0262308	0.263786
ALG11...UTP14A...UTP14C	0.204055	-0.152555
ALG11...UTP14C	0.0119215	0.296919
ALG12	0.980445	-0.00296141
ALG13	0.000588202	0.397972
ALG14	0.278455	0.130387
ALG2	0.143146	0.175529
ALG3	0.941377	0.00888505
ALG5	0.0189753	0.277846
ALG6	0.0502426	-0.233283
ALG8	0.0743087	0.213148
ALG9	0.771367	0.0350987
ALKBH1	0.0470214	0.23655
ALKBH2	0.000443301	-0.405998
ALKBH3	0.885781	0.0173543
ALKBH4	0.0156182	-0.285986
ALKBH5	0.268719	-0.133037
ALKBH6	0.368056	0.108434
ALKBH7	0.609981	0.0615733
ALKBH8	0.901219	0.0149959
ALMS1	0.0160552	-0.284846
ALOX12.AS1	0.00341939	-0.342892
ALOX5	0.109675	0.191482
ALOX5AP	0.85205	0.022531
ALPK1	0.108878	-0.191905
ALS2	0.567025	-0.0690808
ALS2CL	0.598256	0.0635982
ALYREF	0.000442609	-0.406041
AMBRA1	0.240145	-0.141209
AMD1	0.000104881	-0.44405
AMFR	0.024696	0.266456
AMIGO2	0.000231633	0.423691
AMIGO3...GMPPB	0.166436	0.166025
AMMECR1	0.0723104	0.2146
AMMECR1L	0.943383	0.00858048
AMOTL1	0.909672	-0.013707
AMOTL2	0.145015	0.174725
AMPD2	0.000366128	-0.411313
AMPD3	0.213675	0.149401
AMT	0.650608	-0.0546817
AMZ2	0.443867	-0.0923138
AMZ2P1	0.765855	-0.0359695
ANAPC10	0.773005	0.0348404
ANAPC11	0.746593	-0.0390272
ANAPC13	0.00361912	0.340945
ANAPC15	0.691257	-0.0479571
ANAPC16	0.551	-0.0719486
ANAPC2	0.300154	0.124696
ANAPC4	0.566706	0.0691375
ANAPC5	0.828614	0.0261512
ANAPC7	0.737956	-0.0404061
ANGEL1	0.128198	-0.182258
ANGEL2	0.743119	-0.0395812
ANGPT2	0.00279691	0.349689
ANGPTL2	6.72685e-07	0.550078
ANHX	0.0458105	0.237825
ANK2	0.346337	0.113413
ANK3	0.0792989	0.209653
ANKEF1	0.869256	0.0198859
ANKFY1	0.280218	0.129914
ANKH	0.125783	0.1834
ANKHD1.EIF4EBP3...ANKHD1	0.00481409	0.330969
ANKHD1.EIF4EBP3...ANKHD1...EIF4EBP3	0.174655	0.162907
ANKIB1	0.361643	-0.109885
ANKLE2	0.323619	-0.118835
ANKMY1	0.129623	-0.181592
ANKMY2	0.00010246	0.444631
ANKRA2	0.00273908	0.350387
ANKRD10	0.275953	-0.131062
ANKRD10.IT1	0.219998	-0.147382
ANKRD11	0.00319584	-0.345196
ANKRD12	0.774231	0.034647
ANKRD13A	0.955983	0.00666874
ANKRD13B	0.00810653	-0.311869
ANKRD13C	0.65392	0.0541278
ANKRD13D	0.273767	0.131655
ANKRD16	8.18527e-06	-0.502006
ANKRD17	0.0631885	-0.221671
ANKRD20A11P	0.801361	0.0303903
ANKRD22	0.246107	0.139451
ANKRD26	3.3614e-05	-0.471206
ANKRD27	0.0455499	-0.238103
ANKRD28	0.819985	0.0274898
ANKRD30A	0.0051736	0.328399
ANKRD36	0.00151298	-0.369603
ANKRD36B	0.0422188	-0.24178
ANKRD36BP2	0.00701684	-0.317281
ANKRD36C	0.0159458	-0.285129
ANKRD37	0.00364055	0.340742
ANKRD39	0.015486	-0.286336
ANKRD40	0.64909	0.0549361
ANKRD44	0.248928	0.13863
ANKRD46	0.0328706	-0.253565
ANKRD49	0.872727	0.0193534
ANKRD50	0.0137035	0.29133
ANKRD52	0.230371	-0.144157
ANKRD53	0.164364	-0.166829
ANKRD54	0.2692	-0.132905
ANKRD6	0.300154	-0.124696
ANKRD65	0.459882	0.0891152
ANKRD9	0.190401	0.157219
ANKS1A	0.00184577	-0.363296
ANKS3	0.854647	-0.0221311
ANKS6	8.57822e-05	-0.449017
ANKZF1	0.0678003	-0.218
ANLN	0.813389	-0.0285152
ANO1	0.131605	0.180674
ANO10	0.00105306	0.380785
ANO6	0.00273533	0.350433
ANO8	0.877135	-0.0186779
ANO9	0.178329	-0.161547
ANOS1	1.80448e-05	0.485137
ANP32A	0.0412359	-0.24291
ANP32B	0.00640217	-0.320668
ANP32E	1.1458e-05	-0.494937
ANPEP	0.652994	0.0542827
ANTXR1	1.17145e-07	0.579748
ANTXR2	0.000471398	0.404271
ANXA1	0.07872	0.210049
ANXA11	0.406757	0.0999847
ANXA2	0.00282516	0.349353
ANXA2P2	0.00305169	0.346759
ANXA2P3	0.801819	0.0303189
ANXA3	0.484195	-0.0843733
ANXA4	0.233504	0.143203
ANXA5	0.0234545	0.268721
ANXA6	0.352081	0.112078
ANXA7	0.318514	0.120086
ANXA8L1...ANXA8	0.661583	-0.0528507
ANXA9	0.04311	0.240773
AOAH	0.794545	0.0314561
AOC3	0.00933933	0.306468
AP1AR	0.155214	-0.170472
AP1B1	0.597408	0.0637453
AP1G1	0.696698	0.0470683
AP1G2	0.06984	0.216441
AP1M1	0.809092	-0.0291842
AP1M2	0.321592	0.11933
AP1S1	0.142053	-0.176003
AP1S2	0.0600557	0.224289
AP2A1	0.31795	0.120225
AP2A2	0.631477	0.0579038
AP2B1	0.636363	-0.0570772
AP2M1	0.078355	0.2103
AP2S1	2.28509e-05	0.47992
AP3B1	0.0194619	0.276771
AP3D1	0.986718	-0.00201136
AP3M1	0.323226	-0.118931
AP3M2	0.80268	-0.0301843
AP3S1	2.79869e-05	0.475372
AP4B1	0.000352839	-0.412331
AP4E1	0.0102819	0.302743
AP4M1	0.0580763	-0.226002
AP4S1	0.0577514	0.226287
AP5M1	0.487395	0.0837587
AP5S1	0.254329	0.137074
APAF1	0.789228	-0.0322891
APBA2	0.00240443	-0.354708
APBA3	0.871383	-0.0195596
APBB1IP	0.0376213	0.24727
APBB2	1.79463e-05	0.485257
APC	0.000125479	0.439554
APC2	0.0127294	-0.294301
APCDD1	0.0012882	0.374614
APCDD1L	0.0651194	-0.220109
APEH	0.000811288	0.388597
APEX1	0.426296	-0.0958982
APEX2	0.134199	-0.179489
APH1A	0.106216	-0.193335
APH1B	2.63283e-05	0.476749
API5	0.42077	-0.0970429
APIP	0.00808414	-0.311974
APITD1.CORT...APITD1	0.128534	-0.1821
APLNR	0.271446	0.132289
APLP2	0.00520121	0.328208
APMAP	0.0605847	0.22384
APOA5	0.630171	0.0581253
APOBEC3A_B...APOBEC3A	0.163841	-0.167033
APOBEC3B	0.00924684	-0.30685
APOBEC3C	0.152031	-0.171776
APOBEC3F	0.00946194	-0.305965
APOBEC3G	0.748174	-0.0387753
APOC1	0.0105934	0.301577
APOC4.APOC2...APOC4...APOC2	0.0029412	0.348002
APOD	0.0547941	0.228949
APOE	0.0384849	0.246198
APOL1	0.0424419	0.241526
APOL2	0.615657	0.060599
APOL3	0.778329	0.0340014
APOL6	0.0548474	-0.228899
APOLD1	0.969773	-0.0045783
APOLD1...DDX47	0.0353389	-0.250206
APOO	0.5212	-0.0773911
APOOL	0.0831214	0.207092
APOPT1	0.51169	0.0791604
APP	0.311099	0.121926
APPBP2	0.0252639	0.265452
APPL1	0.212663	-0.149728
APPL2	0.00064038	0.395521
APRT	0.872754	-0.0193494
APTR	0.0223671	-0.27079
APTX	0.108915	-0.191885
AQP1	0.700894	0.0463848
AQP2	0.364576	-0.109219
AQP3	0.0890216	0.203317
AQR	0.17534	0.162652
AR	0.000203881	0.427059
ARAF	0.538532	0.0742075
ARAP1	0.543383	0.0733257
ARAP2	0.0763486	0.211697
ARAP3	0.67556	0.0505356
ARCN1	0.120378	0.186019
AREG	3.04772e-06	0.521901
AREL1	0.811211	0.0288542
ARF1	0.552246	-0.0717241
ARF3	0.0553466	0.228443
ARF4	0.00128353	0.374727
ARF5	0.537732	-0.0743534
ARF6	0.0791103	0.209782
ARFGAP1	0.558708	-0.0705643
ARFGAP2	0.143271	-0.175475
ARFGAP3	0.410829	-0.0991239
ARFGEF1	0.413864	-0.0984856
ARFGEF2	0.0445815	-0.239149
ARFGEF3	0.000681533	0.393713
ARFIP1	0.00318804	0.345279
ARFIP2	0.029281	0.258849
ARFRP1	0.503675	-0.0806645
ARG2	0.891322	-0.0165071
ARGLU1	0.0530659	-0.230558
ARHGAP1	0.000495815	0.402845
ARHGAP10	0.226442	-0.145366
ARHGAP12	0.859553	-0.0213763
ARHGAP17	0.146119	-0.174254
ARHGAP18	0.0421256	0.241886
ARHGAP19	0.0495526	-0.233968
ARHGAP21	5.52995e-06	-0.510054
ARHGAP23	0.00552325	0.326047
ARHGAP24	0.00535606	0.327155
ARHGAP25	0.448677	0.0913464
ARHGAP26	0.938453	0.00932898
ARHGAP27	0.218087	-0.147988
ARHGAP29	0.518046	0.077976
ARHGAP30	0.985746	0.00215866
ARHGAP31	0.337464	-0.115503
ARHGAP32	0.00189928	0.362379
ARHGAP33	0.414629	0.0983251
ARHGAP35	0.927743	-0.0109564
ARHGAP39	0.0159351	-0.285156
ARHGAP4	0.101109	-0.196159
ARHGAP45	0.376033	-0.10665
ARHGAP5	0.803049	0.0301267
ARHGAP6	0.0120858	0.296374
ARHGAP9	0.89224	-0.0163668
ARHGDIA	0.377163	0.1064
ARHGDIB	0.764436	-0.036194
ARHGEF1	0.616495	-0.0604555
ARHGEF10	0.0606635	-0.223773
ARHGEF10L	0.0484431	-0.235086
ARHGEF11	0.00201718	-0.360438
ARHGEF12	0.0062098	0.321787
ARHGEF16	0.198293	0.154495
ARHGEF17	0.39046	0.103482
ARHGEF18	0.683466	-0.0492342
ARHGEF19	5.34491e-05	-0.460413
ARHGEF2	1.50107e-06	-0.535427
ARHGEF26	0.0240559	-0.267612
ARHGEF28	0.261825	-0.134952
ARHGEF3	0.79509	0.0313708
ARHGEF37	0.679328	0.0499146
ARHGEF40	0.390659	0.103438
ARHGEF5	0.429905	-0.0951553
ARHGEF6	0.320605	-0.119572
ARHGEF7	0.896248	0.0157547
ARHGEF9	0.000541647	-0.400333
ARID1A	0.0268739	-0.262706
ARID1B	0.477252	-0.085714
ARID2	0.375266	0.106821
ARID3B	0.353576	-0.111733
ARID4A	0.0419688	0.242065
ARID4B	0.292469	0.126679
ARID4B...RBM34	0.0146556	-0.288597
ARID5A	0.156065	-0.170126
ARID5B	0.248036	0.138889
ARIH1	0.157399	0.169588
ARIH2	0.57892	-0.0669768
ARL1	0.0391861	0.245342
ARL10	0.434946	-0.0941234
ARL11	0.405762	0.100196
ARL13B	0.0788331	0.209972
ARL14EP	0.306727	-0.123025
ARL15	0.000215668	0.42558
ARL16	0.120776	-0.185823
ARL17B...ARL17A	0.048415	-0.235114
ARL2	0.00744132	-0.315091
ARL2BP	0.0310027	0.256251
ARL3	0.932022	-0.0103061
ARL4A	0.153195	0.171297
ARL4C	0.07367	0.213609
ARL4D	0.0013146	0.373987
ARL5B	0.00135712	-0.372999
ARL6IP1	0.0273173	0.261974
ARL6IP4	0.568943	0.0687403
ARL6IP5	0.00791612	0.312767
ARL6IP6	0.373296	-0.10726
ARL8A	0.00511463	-0.32881
ARL8B	0.0237671	0.268142
ARMC1	0.0384089	-0.246292
ARMC10	0.0387623	-0.245858
ARMC2.AS1...ATP5J2	0.0174657	-0.28134
ARMC5	0.739507	-0.0401582
ARMC6	0.000799587	-0.389027
ARMC7	0.811414	0.0288226
ARMC8	0.0597973	-0.22451
ARMC9	0.0292352	0.25892
ARMCX1	0.0635668	0.221362
ARMCX2	0.650269	0.0547385
ARMCX3	0.0376274	0.247263
ARMCX4	0.715147	0.044073
ARMCX5	0.740593	0.0399845
ARMCX5.GPRASP2...GPRASP2	0.0157796	0.285562
ARMCX6	0.363877	0.109378
ARMT1	0.00943057	0.306093
ARNT	0.0576163	-0.226406
ARNT2	0.303808	-0.123764
ARNTL	0.00363869	0.34076
ARPC1A	0.129465	-0.181665
ARPC1B	0.582745	0.0663044
ARPC2	0.247151	0.139146
ARPC3	0.00012128	0.440412
ARPC4	0.214882	-0.149012
ARPC4.TTLL3...ARPC4	0.8928	0.0162812
ARPC4.TTLL3...TTLL3...ARPC4	0.90682	0.0141417
ARPC5	0.570931	-0.0683877
ARPC5L	0.89567	-0.0158429
ARPIN	0.00140076	0.372014
ARPP19	0.176172	0.162343
ARRB1	0.780853	-0.0336044
ARRB2	0.66373	-0.0524937
ARRDC1	0.00830668	0.310946
ARRDC2	0.067144	-0.21851
ARRDC3	0.181301	0.160462
ARRDC4	0.00258761	0.352281
ARSD	0.00104513	0.381014
ARSG	0.151657	0.171931
ARV1	0.556166	0.0710199
ARVCF	0.996733	0.000494721
AS3MT	0.0450828	-0.238605
ASAH1	0.00109876	0.379494
ASAP1	0.125451	-0.183559
ASAP1.IT1	0.121452	-0.185491
ASAP1.IT2	0.185063	-0.159107
ASAP2	0.695667	-0.0472366
ASAP3	0.42917	0.0953064
ASB1	0.0731066	-0.214018
ASB13	1.91906e-05	-0.483785
ASB6	0.527794	-0.0761738
ASB7	0.128113	-0.182298
ASB8	0.603414	0.0627052
ASCC1	0.436637	-0.0937787
ASCC2	0.633033	-0.0576403
ASCC3	0.336656	-0.115695
ASCL2	0.00139703	0.372097
ASF1A	0.00231368	-0.355972
ASF1B	0.0374485	-0.247487
ASH1L	0.00347678	-0.342323
ASH1L.AS1	9.80063e-06	-0.49824
ASH2L	0.476767	-0.0858081
ASL	0.302571	0.124078
ASMTL	0.244339	0.139969
ASMTL.AS1	0.0584842	-0.225645
ASNA1	0.673977	0.0507968
ASNS	0.00271287	-0.350708
ASNSD1	0.0129817	-0.293514
ASPH	3.54572e-06	0.518934
ASPM	0.00105791	-0.380645
ASPN	2.79609e-05	0.475393
ASPSCR1	0.363486	-0.109466
ASRGL1	0.215882	-0.148692
ASS1	0.104709	-0.194157
ASTE1	0.565773	0.0693036
ASTN2	0.293196	0.12649
ASUN	0.000365957	-0.411326
ASXL1	1.24786e-05	-0.493119
ASXL2	0.393422	-0.10284
ATAD1	0.760134	-0.0368753
ATAD2	0.00295683	-0.347823
ATAD2B	0.943853	-0.00850908
ATAD3A	0.00144298	-0.371087
ATAD3B	0.000342335	-0.41316
ATAD3B...ATAD3A	7.25057e-05	-0.453114
ATAT1	0.0110374	-0.299966
ATCAY	0.252881	-0.137489
ATE1	0.356556	-0.111047
ATF1	0.709942	-0.0449154
ATF2	0.635828	0.0571676
ATF3	0.435831	-0.0939429
ATF4	0.0834577	-0.206871
ATF5	0.835068	0.0251521
ATF6	0.103092	-0.19505
ATF6B	0.949656	0.00762852
ATF7	0.217432	0.148197
ATF7IP	0.0315324	-0.255476
ATF7IP2	0.0466532	-0.236935
ATG10	0.608578	0.0618147
ATG101	0.0866606	-0.204803
ATG12	4.22419e-05	0.465935
ATG13	0.213127	-0.149578
ATG14	0.341831	0.11447
ATG16L1	0.00120604	0.376645
ATG16L2	0.319631	0.119811
ATG2A	0.243272	-0.140283
ATG2B	0.0079137	0.312779
ATG3	0.70452	-0.0457951
ATG4A	0.00315319	0.345652
ATG4B	0.27465	0.131416
ATG4C	0.924704	-0.0114186
ATG4D	0.750905	-0.0383407
ATG5	0.742105	-0.0397432
ATG7	0.0614535	0.223108
ATG9A	0.0715453	-0.215165
ATIC	0.250861	-0.13807
ATL1	0.235249	-0.142675
ATL2	4.78986e-05	-0.462997
ATL3	0.362832	0.109615
ATM	0.830063	0.0259267
ATMIN	0.759644	0.036953
ATN1	0.000721941	-0.392031
ATOX1	0.00236382	0.355268
ATP10A	0.106287	0.193297
ATP10D	0.118552	0.186923
ATP11A	0.11051	-0.191041
ATP11B	0.909275	0.0137675
ATP11C	0.00328423	-0.344268
ATP13A1	0.672016	-0.0511209
ATP13A2	0.366032	-0.10889
ATP13A3	0.77925	-0.0338565
ATP1A1	0.761045	-0.0367308
ATP1B1	0.251727	0.137821
ATP1B3	0.497184	-0.081892
ATP23	0.740019	-0.0400764
ATP2A2	0.0173482	0.281622
ATP2A3	0.107879	0.192438
ATP2B1	0.0022188	0.357342
ATP2B4	0.509967	-0.0794827
ATP2C1	0.756452	-0.0374592
ATP2C2	0.00371881	0.340009
ATP5A1	0.816452	-0.0280387
ATP5B	0.702539	-0.0461172
ATP5C1	0.00104683	-0.380965
ATP5D	0.33441	-0.116231
ATP5E	0.249821	0.138371
ATP5F1	0.31095	-0.121964
ATP5G1	0.342672	-0.114272
ATP5G2	0.22827	0.144802
ATP5G3	0.839471	-0.0244714
ATP5H	0.419705	0.0972643
ATP5I	0.338998	0.11514
ATP5J	0.025187	0.265587
ATP5J2.PTCD1...PTCD1	0.000111393	-0.442547
ATP5L	0.982197	0.00269614
ATP5O	0.940649	-0.00899565
ATP5S	0.363982	0.109354
ATP5SL	0.453612	0.09036
ATP6	0.263025	0.134617
ATP6AP1	0.00164357	0.366992
ATP6AP1L	0.228166	0.144834
ATP6AP2	0.000199113	0.427679
ATP6V0A1	0.802762	-0.0301716
ATP6V0A2	0.240217	-0.141188
ATP6V0B	0.676511	0.0503787
ATP6V0C	0.00225427	0.356824
ATP6V0D1	0.00122251	0.376228
ATP6V0E1	0.00021611	0.425526
ATP6V0E2	0.498367	-0.0816676
ATP6V1A	0.0456958	0.237947
ATP6V1B2	0.0350527	0.250586
ATP6V1C1	0.354387	-0.111546
ATP6V1C2	0.480552	-0.0850755
ATP6V1D	7.91396e-06	0.502706
ATP6V1E1	0.292015	0.126798
ATP6V1E2	0.0217776	-0.271948
ATP6V1G1	0.00267421	0.351186
ATP6V1G2.DDX39B...SNORD84...DDX39B	0.0629157	-0.221894
ATP6V1H	0.593782	-0.0643756
ATP7A	0.010903	0.300447
ATP8A1	0.366101	0.108875
ATP8B1	5.76106e-06	0.509223
ATP8B2	0.411817	0.0989158
ATP9A	0.250753	-0.138101
ATP9B	0.342325	0.114354
ATPAF1	0.746967	0.0389675
ATPAF2	0.855533	-0.0219947
ATPIF1	0.65895	-0.0532889
ATR	0.0134389	-0.292119
ATRAID	0.298876	0.125023
ATRIP...TREX1	0.449706	-0.0911402
ATRN	0.800122	-0.0305838
ATRX	0.240666	0.141054
ATXN1	0.00681461	0.318365
ATXN10	0.0545233	-0.229198
ATXN1L	0.0467959	-0.236785
ATXN2	0.108246	0.192242
ATXN2L	0.0750595	-0.21261
ATXN3	0.372277	-0.107487
ATXN7	0.492795	-0.0827266
ATXN7L3	0.000351095	-0.412467
ATXN7L3B	0.00533173	0.327319
AUH	0.776008	-0.0343669
AUP1	0.676869	-0.0503197
AURKA	0.00669805	-0.319004
AURKAIP1	0.698441	-0.0467843
AURKB	3.58501e-05	-0.469729
AUTS2	0.0209173	-0.273686
AVEN	0.0801974	0.209042
AVIL	0.0718275	0.214956
AVL9	0.211197	0.150204
AVPI1	0.760464	-0.036823
AXIN2	5.70009e-05	0.458887
AXL	0.000256784	0.420946
AZGP1	0.388655	0.103874
AZGP1P1...AZGP1	0.299604	0.124836
AZI2	0.846533	-0.0233813
AZIN1	0.0417389	-0.242329
AZIN2	0.270354	-0.132588
B2M	0.723585	0.042712
B3GALNT1	0.260604	0.135295
B3GALNT2	0.0213268	-0.272851
B3GALT4	0.112984	0.189751
B3GALT6	0.139548	-0.177098
B3GAT3	0.74337	-0.0395411
B3GNT2	0.364854	0.109157
B3GNT4	0.533147	-0.0751912
B3GNT5	0.000400873	-0.408804
B3GNT7	0.682377	0.0494131
B3GNT9	1.3814e-06	0.536976
B4GALNT3	0.177959	-0.161683
B4GALT1	0.220092	-0.147353
B4GALT2	0.00351745	-0.341924
B4GALT3	0.00033421	-0.413818
B4GALT4	0.997171	-0.000428425
B4GALT5	0.438287	-0.0934433
B4GALT6	0.396945	-0.10208
B4GALT7	0.168198	0.165347
B4GAT1	0.393628	0.102795
B9D1	0.0111405	-0.2996
BABAM1	0.145067	-0.174703
BACE1	0.274184	0.131542
BACE2	0.228894	0.14461
BACH1	0.0488144	0.234709
BACH2	0.161661	-0.167889
BAD	0.428982	-0.095345
BAG1	0.833039	-0.025466
BAG2	0.172433	-0.163739
BAG3	0.00217706	0.357962
BAG4	0.118375	-0.187012
BAG5	0.0398755	0.244513
BAG6	0.000488806	-0.403247
BAHD1	0.410375	0.0992196
BAIAP2	0.376207	0.106612
BAIAP2.AS1	0.927152	0.0110464
BAIAP2L1	0.12347	-0.18451
BAIAP3	0.468515	-0.0874163
BAK1	0.0541065	-0.229584
BAMBI	0.0641843	-0.22086
BANF1	0.405156	-0.100325
BANP	0.00463993	-0.332276
BAP1	0.749731	0.0385274
BARD1	0.00465206	-0.332183
BASP1	0.0207645	0.274002
BATF	0.393682	0.102783
BATF2	0.173062	-0.163502
BAX	0.113743	-0.189359
BAZ1A	0.934888	0.00987064
BAZ1B	0.00156047	-0.36863
BAZ2A	0.912941	-0.0132089
BAZ2B	0.292664	0.126629
BBIP1	0.730159	0.0416553
BBOF1	0.152036	0.171774
BBS1	0.357264	0.110885
BBS10	0.0484196	0.23511
BBS2	0.243663	0.140168
BBS4	6.93296e-06	0.505439
BBS7	0.78122	-0.0335466
BBS9	0.5229	0.0770764
BBX	0.573022	0.0680176
BCAM	0.00117358	0.377482
BCAN	0.0783036	-0.210336
BCAP29	0.0162841	0.284259
BCAP31	0.0654357	0.219856
BCAR1	0.458354	0.0894175
BCAR3	3.69961e-05	0.469005
BCAS1	0.00144571	0.371028
BCAS2	0.149867	-0.172675
BCAS3	0.500659	0.0812338
BCAS4	0.564108	-0.0696001
BCAT1	0.0664619	0.219044
BCAT2	0.239795	-0.141313
BCCIP	0.00989958	-0.304216
BCDIN3D	0.212377	0.149821
BCKDHA	0.665644	0.052176
BCKDHB	0.58449	-0.0659984
BCKDK	0.486747	0.083883
BCL10	0.986335	0.00206938
BCL11A	5.12583e-07	-0.554886
BCL11B	0.844933	0.0236281
BCL2	0.011981	-0.296721
BCL2A1	0.178346	-0.161541
BCL2L1	0.00135002	0.373162
BCL2L11	0.55471	0.0712812
BCL2L12	0.019804	-0.276029
BCL2L13	0.125881	-0.183353
BCL2L2	0.200866	0.153624
BCL2L2.PABPN1...PABPN1	0.666418	-0.0520477
BCL2L2.PABPN1...PABPN1...BCL2L2	0.683838	-0.049173
BCL6	0.979881	0.00304695
BCL6B	0.218603	0.147824
BCL7A	0.00355391	-0.34157
BCL7B	0.913863	-0.0130685
BCL7C	0.643029	-0.0559536
BCL9	0.0486879	-0.234838
BCL9L	0.816507	-0.0280302
BCLAF1	0.418594	0.0974959
BCOR	0.205176	0.152182
BCORL1	0.220847	-0.147114
BCR	0.00117293	-0.377499
BCS1L	0.00721049	-0.316268
BDH1	0.417501	-0.0977239
BDH2	0.477616	0.0856436
BDKRB2	1.51449e-05	0.488953
BDP1	0.0947298	0.199848
BECN1	0.758182	-0.0371846
BEND3	0.00284296	-0.349142
BEND7	0.00116416	-0.377729
BET1	0.63195	-0.0578238
BET1L	0.140415	0.176718
BEX2	0.973345	-0.00403714
BEX3	0.953884	0.00698703
BEX4	0.000111897	0.442434
BEX5	0.618716	0.0600756
BFAR	0.83739	0.0247931
BGN	9.21479e-05	0.447257
BHLHE40	0.0108	0.30082
BHLHE41	0.0363904	0.248835
BICC1	1.97705e-07	0.571164
BICD1	0.0566199	-0.227292
BICD2	0.957697	-0.00640884
BICDL1	0.00562372	0.325395
BICDL2	0.349562	-0.112662
BID	0.00552453	-0.326039
BIK	0.259222	0.135685
BIN1	0.250326	-0.138225
BIN2	0.90859	0.0138719
BIN3	0.257229	-0.136248
BIRC2	0.00335937	-0.343497
BIRC3	0.127724	-0.182481
BIRC5	0.0122177	-0.295942
BIRC6	0.543909	0.0732303
BIRC7	0.46263	0.0885724
BIVM	0.0189094	-0.277994
BLCAP	0.00140122	0.372004
BLM	1.4424e-06	-0.536172
BLMH	0.36588	0.108925
BLNK	0.157948	0.169367
BLOC1S1	0.452363	0.090609
BLOC1S2	0.00184216	0.363358
BLOC1S3	0.160134	-0.168494
BLOC1S4	0.938487	0.0093239
BLOC1S5.TXNDC5...TXNDC5	0.373824	-0.107142
BLOC1S6	0.0136982	0.291346
BLVRA	0.000284802	0.418163
BLVRB	8.90486e-05	0.448099
BLZF1	0.732846	0.0412244
BMF	0.573393	-0.067952
BMP1	0.00559324	0.325592
BMP2K	0.15125	0.1721
BMP8B	0.788765	-0.0323617
BMPR1A	0.975405	-0.00372495
BMPR1B	0.67886	0.0499917
BMPR2	0.0276323	0.261461
BMS1	0.000448815	-0.405651
BMS1P20	0.259123	-0.135713
BMS1P5	0.750402	0.0384206
BMS1P6	0.484006	-0.0844096
BMT2	0.199435	-0.154107
BNC2	2.9165e-09	0.63408
BNIP1	0.0197023	0.276248
BNIP2	0.814937	-0.0282743
BNIP3	0.20031	0.153811
BNIP3L	0.000240526	0.422691
BNIPL...C1orf56	0.113446	0.189512
BOC	0.113689	-0.189386
BOD1	0.849907	0.0228612
BOD1L1	0.907018	0.0141115
BOK	0.0514516	0.232101
BOLA1	0.00218402	-0.357858
BOLA2B...BOLA2	0.933836	0.0100304
BOLA3	0.0186738	-0.278524
BORA	0.14241	-0.175848
BORCS5	0.452895	0.090503
BORCS6	0.30094	0.124494
BORCS7	0.000949554	0.383907
BORCS8	0.644159	0.0557636
BPGM	0.700466	0.0464543
BPHL	0.00378596	-0.339391
BPNT1	0.0186691	-0.278535
BPTF	0.289443	-0.12747
BRAF	0.254809	-0.136937
BRAP	0.925676	-0.0112707
BRAT1	0.0106862	-0.301235
BRCA1	0.262411	-0.134788
BRCA2	0.55138	-0.0718802
BRCC3	0.779212	0.0338625
BRD1	0.217211	-0.148267
BRD2	0.313534	-0.121319
BRD3	0.511689	0.0791606
BRD4	0.0035371	-0.341733
BRD7	0.900123	0.0151631
BRD8	0.925656	-0.0112738
BRD9	0.939467	-0.00917512
BRE	0.336471	-0.115739
BRF1	0.042374	0.241603
BRF2	0.0500082	-0.233515
BRI3	0.344659	-0.113806
BRI3BP	0.791578	0.0319208
BRIP1	0.0380711	-0.246709
BRIX1	0.0616847	-0.222914
BRK1	0.19022	-0.157282
BRMS1	0.955469	-0.00674677
BRMS1L	0.517669	-0.078046
BROX	0.726669	-0.042216
BRPF1	0.00266903	-0.351251
BRPF3	0.82186	0.0271986
BRSK1	0.182718	-0.15995
BRWD1	0.00555799	0.32582
BRWD3	0.634522	-0.0573884
BSDC1	0.0100392	-0.303672
BSG	0.969066	0.00468552
BSPRY	0.937556	-0.0094653
BST2	0.267741	0.133307
BTAF1	0.513642	0.0787959
BTBD1	0.101216	-0.196099
BTBD10	0.453962	0.0902902
BTBD2	0.000158633	-0.433579
BTBD3	0.0140881	-0.290207
BTBD6	0.00281526	0.34947
BTBD7	0.182298	0.160101
BTBD9	0.687583	0.0485586
BTD	0.0371805	0.247826
BTF3	0.272076	0.132116
BTF3L4	0.0302437	-0.257381
BTG1	0.43493	0.0941267
BTG2	0.586931	-0.0655709
BTG3	0.0848892	-0.205939
BTK	0.672612	0.0510223
BTN2A1	0.00891413	-0.308256
BTN2A2	0.0193242	-0.277073
BTN3A1	0.430847	-0.094962
BTN3A2	0.0861893	-0.205104
BTN3A2...BTN3A3	0.693445	-0.0475995
BTN3A3	0.903619	-0.0146297
BTNL9	0.574586	0.0677411
BTRC	0.751582	0.0382329
BUB1	0.00358586	-0.341263
BUB1B	0.0149875	-0.287681
BUB3	0.636832	-0.0569979
BUD13	0.00592436	-0.323505
BUD31	0.271761	-0.132202
BYSL	1.62387e-06	-0.533954
BZW1	0.0171405	0.282126
BZW2	0.912737	0.0132401
C10orf10	0.0884063	-0.203701
C10orf12	0.433867	-0.0943437
C10orf128	0.335231	0.116035
C10orf2	3.70254e-07	-0.560542
C10orf35	0.00755771	-0.314509
C10orf54	0.866025	0.0203818
C10orf76	0.657341	-0.0535569
C10orf88	0.181169	-0.16051
C10orf95	0.00164478	-0.366968
C11orf1	0.304516	0.123584
C11orf16	0.017226	-0.281918
C11orf24	0.761962	0.0365857
C11orf31	0.0372402	-0.24775
C11orf49	0.808887	-0.0292162
C11orf54	0.722125	-0.0429471
C11orf57	0.845318	-0.0235688
C11orf58	0.401058	0.101198
C11orf68	0.707835	-0.045257
C11orf71	0.191937	-0.156682
C11orf72	0.770673	-0.0352082
C11orf74	0.540073	0.073927
C11orf80	0.996173	-0.000579485
C11orf84	0.00724258	-0.316102
C11orf95	0.105501	-0.193724
C11orf96	0.0244411	0.266914
C11orf98...LBHD1	0.10377	-0.194674
C12orf10	0.140654	0.176613
C12orf29	0.0238301	0.268026
C12orf4	0.00439889	-0.334158
C12orf43	0.606165	0.0622303
C12orf45	0.0155209	-0.286244
C12orf49	0.0284274	0.260185
C12orf57	0.243047	-0.14035
C12orf65	0.0100717	-0.303547
C12orf66	0.00877834	0.308843
C12orf73	0.0113479	-0.298873
C12orf75	0.0780813	0.210489
C12orf76	0.802085	-0.0302772
C14orf1	0.0141609	0.289998
C14orf119	0.0832779	0.206989
C14orf132	0.000111982	0.442415
C14orf159	0.00395095	0.337912
C14orf166	0.559422	-0.0704366
C14orf169	0.746909	-0.0389768
C14orf2	0.0620947	0.222573
C14orf28	2.58945e-06	0.525066
C14orf79	0.0345265	0.25129
C14orf80	0.785019	0.0329497
C15orf38.AP3S2...AP3S2	0.291587	0.126909
C15orf39	0.23017	-0.144218
C15orf40	0.377859	-0.106245
C15orf41	0.000465456	-0.404628
C15orf48	0.150021	0.172611
C15orf52	0.875999	-0.0188519
C15orf57	0.0287648	0.259653
C15orf61	0.00483541	-0.330812
C15orf65	0.0369336	0.248139
C16orf45	0.0643322	0.220741
C16orf46	0.621559	-0.0595901
C16orf54	0.978785	0.00321288
C16orf58	0.147793	0.173545
C16orf62	0.0135415	0.291812
C16orf70	0.735473	-0.0408035
C16orf72	0.0029023	0.348449
C16orf74	0.993147	0.00103781
C16orf87	0.0745379	-0.212983
C16orf91	0.0276613	-0.261414
C17orf51	0.01779	-0.280568
C17orf53	0.000209149	-0.426388
C17orf58	0.689372	-0.0482656
C17orf62	0.286228	0.128316
C17orf75	0.794905	-0.0313997
C17orf80	0.102961	-0.195123
C17orf89	0.0395548	-0.244897
C17orf96	0.0459712	-0.237654
C17orf97	0.133156	-0.179963
C18orf21	0.0892616	-0.203168
C18orf25	0.293957	-0.126293
C18orf54	0.602992	-0.0627782
C18orf8	0.257516	-0.136167
C19orf12	0.752325	-0.0381148
C19orf24	0.91903	-0.0122818
C19orf25	0.242837	0.140412
C19orf33	1.40067e-05	0.49064
C19orf43	0.0209753	-0.273567
C19orf53	0.625735	0.0588788
C19orf54	0.0268177	0.2628
C19orf60	0.927703	0.0109626
C19orf66	0.433762	0.0943652
C19orf68	0.00401656	-0.337339
C19orf70	0.144743	-0.174842
C1D	0.118471	0.186964
C1GALT1	0.0084631	-0.310237
C1GALT1C1	0.898587	0.0153975
C1orf106	0.450997	0.0908819
C1orf109	0.0243288	-0.267116
C1orf112	1.86417e-05	-0.484423
C1orf115	0.00166236	0.366631
C1orf116	0.41727	-0.0977722
C1orf122	0.729722	0.0417255
C1orf123	0.0292192	0.258945
C1orf131	0.011397	-0.298702
C1orf162	0.123717	0.184391
C1orf174	0.0357801	-0.249627
C1orf198	0.464526	-0.0881991
C1orf21	0.6945	-0.047427
C1orf216	0.0611409	-0.22337
C1orf27	0.989083	0.00165321
C1orf35	0.0084108	-0.310473
C1orf43	0.0120628	-0.29645
C1orf50	0.0460788	-0.23754
C1orf52	0.206416	-0.151771
C1orf53	0.537521	0.0743918
C1orf54	0.0214444	0.272614
C1orf56	0.543861	0.073239
C1QA	0.305106	0.123435
C1QB	0.333439	0.116463
C1QBP	5.79112e-05	-0.45851
C1QC	0.223644	0.146237
C1QTNF1	0.143284	-0.17547
C1QTNF3	3.32115e-10	0.66174
C1QTNF3.AMACR...AMACR	3.11887e-13	0.734451
C1QTNF5...MFRP	1.67175e-05	0.486807
C1QTNF6	6.87466e-05	0.4544
C1R	0.228149	0.144839
C1RL	0.257823	-0.13608
C1S	0.367288	0.108607
C2	0.270798	0.132466
C20orf194	0.0155739	0.286103
C20orf27	0.00100969	-0.382058
C21orf2	0.699904	0.0465459
C21orf33	0.709697	-0.0449551
C21orf58	0.027441	-0.261772
C21orf59	0.589218	0.0651713
C21orf91	0.000452582	-0.405416
C22orf29...GNB1L	0.0326055	-0.253939
C22orf39	0.339775	-0.114956
C2CD2	0.542061	-0.0735656
C2CD2L	0.00303114	0.346987
C2CD3	0.446184	-0.0918471
C2CD4B	0.153491	0.171176
C2CD5	0.53428	-0.0749839
C2orf27A	0.787753	0.0325205
C2orf42	0.916728	-0.0126323
C2orf47	0.0055599	-0.325808
C2orf49	0.308634	-0.122544
C2orf68	0.377088	-0.106416
C2orf69	0.229643	-0.14438
C2orf74...KIAA1841	0.602995	-0.0627777
C2orf76	0.799856	-0.0306255
C2orf81	0.450474	0.0909866
C2orf82	0.108999	-0.19184
C3	0.304026	-0.123708
C3AR1	0.0393738	0.245115
C3orf14	0.000557137	0.399528
C3orf18	0.972183	0.00421321
C3orf38	0.281146	0.129666
C3orf52	0.532512	0.0753075
C3orf58	0.0239602	-0.267787
C3orf80	0.000144575	0.435957
C4B_2...C4B...C4A	0.00772952	0.313665
C4orf3	0.00127852	0.374847
C4orf32	0.0101704	0.303168
C4orf33	0.635548	0.0572149
C4orf46	0.0126311	-0.294612
C4orf46...TOMM7	0.52008	-0.0775985
C4orf48	0.573861	0.0678691
C5AR1	0.0142772	0.289665
C5orf15	0.000760696	0.390497
C5orf22	0.105945	0.193483
C5orf24	0.000410799	0.408124
C5orf30	0.0868791	0.204664
C5orf45	0.872343	-0.0194123
C5orf46	0.530612	0.075656
C5orf51	0.0843597	0.206283
C5orf56	0.46834	-0.0874505
C5orf63	0.715099	-0.0440809
C6orf1	0.00301636	0.347152
C6orf106	0.0185632	-0.278776
C6orf120	0.000821168	0.388239
C6orf132	0.846169	-0.0234374
C6orf136	0.050347	-0.23318
C6orf141	0.00132304	-0.373788
C6orf203	0.617438	0.0602941
C6orf226	0.545531	-0.0729364
C6orf47	0.000263147	-0.42029
C6orf48	0.0064491	-0.3204
C6orf62	0.163865	-0.167024
C6orf89	0.203708	-0.152671
C7orf13	0.0116721	-0.297758
C7orf25...PSMA2	0.8972	-0.0156093
C7orf26	0.107372	-0.192711
C7orf43	0.440661	0.0929617
C7orf49	0.0424268	-0.241543
C7orf50	0.0884484	-0.203675
C7orf55.LUC7L2...FMC1...LUC7L2	4.63514e-06	-0.513611
C7orf55.LUC7L2...LUC7L2	0.103454	-0.194849
C7orf73	0.0335984	-0.252554
C8orf33	0.00587308	-0.323821
C8orf37	0.834842	0.0251871
C8orf4	0.051255	0.232292
C8orf44	0.0009172	-0.384946
C8orf44.SGK3...C8orf44...SGK3	0.00105606	-0.380699
C8orf44.SGK3...SGK3	0.000312224	-0.415673
C8orf58	0.350716	0.112394
C8orf59	0.00709762	-0.316855
C8orf76	0.075693	-0.21216
C8orf82	0.00537921	-0.327
C8orf88	0.148524	0.173238
C9orf116	0.130967	0.180968
C9orf142	0.338192	0.115331
C9orf152	9.06878e-05	0.44765
C9orf16	0.760265	0.0368545
C9orf3	9.08647e-06	0.499828
C9orf40	0.00617631	-0.321985
C9orf64	0.28699	0.128115
C9orf69	0.938008	-0.00939659
C9orf72	0.0591795	-0.225042
C9orf78	0.149496	0.17283
C9orf85	0.0920308	-0.201467
CA12	1.0049e-05	0.497714
CA2	0.763429	0.0363533
CA5BP1	0.774593	0.0345899
CA5BP1...CA5B	0.647394	0.0552204
CAAP1	0.416537	-0.0979254
CAB39	0.00221458	0.357404
CAB39L	0.36148	0.109922
CABIN1	0.29047	-0.127201
CABLES1	0.130556	-0.181159
CABLES2	0.0268893	-0.262681
CABP4	0.362623	-0.109662
CABYR	2.51447e-07	-0.567137
CACFD1	0.01061	0.301516
CACHD1	0.198299	-0.154493
CACNA1I	0.155401	-0.170396
CACNA2D1	2.66781e-05	0.476452
CACNA2D2	0.00333943	0.343701
CACNB1	0.260084	-0.135442
CACNB3	0.670981	0.051292
CACNG4	0.0969748	0.198528
CACTIN	0.00144288	-0.371089
CACUL1	0.10597	-0.193469
CACYBP	0.000497551	-0.402746
CAD	6.68079e-06	-0.5062
CADM1	0.688674	0.0483799
CADM4	0.933111	0.0101405
CADPS2	0.000197222	0.427929
CALCOCO1	0.0672586	0.218421
CALCOCO2	0.177323	0.161917
CALCRL	0.0275549	0.261586
CALD1	0.37962	0.105856
CALHM2	0.499819	0.0813928
CALM1	0.305174	0.123417
CALM3...CALM2...CALM1	0.000753628	0.390771
CALML4	0.0120988	-0.296332
CALML5	0.339054	0.115126
CALR	0.394612	-0.102583
CALU	0.710236	-0.0448677
CAMK1	0.870504	-0.0196944
CAMK1D	0.234158	-0.143005
CAMK2D	0.469761	0.0871725
CAMK2G	0.021011	0.273494
CAMK2N1	0.000216898	0.42543
CAMKK1	0.559533	0.0704167
CAMKK2	0.890179	-0.0166818
CAMKMT	0.00818963	-0.311484
CAMLG	0.0560403	0.227813
CAMSAP1	0.922579	0.0117418
CAMSAP2	0.419955	-0.0972124
CAMSAP3	0.137463	-0.178022
CAMTA1	0.121385	-0.185524
CAMTA2	0.941269	-0.00890139
CAND1	0.261155	0.13514
CAND2	0.0279569	-0.260936
CANT1	0.0192564	0.277222
CANX	0.00818401	0.31151
CAP1	0.0244211	0.26695
CAP2	0.0763164	-0.21172
CAPG	0.962273	-0.0057151
CAPN1	0.0468678	-0.23671
CAPN13	0.00589304	0.323698
CAPN15	0.0230716	-0.269441
CAPN2	0.224927	0.145837
CAPN3	0.0608746	0.223594
CAPN7	0.72537	0.0424249
CAPN8	2.43797e-06	0.526228
CAPNS1	0.024724	0.266406
CAPRIN1	0.046137	-0.237478
CAPRIN2	0.835052	-0.0251545
CAPS	0.00540258	-0.326843
CAPZA1	0.818603	0.0277044
CAPZA2	0.320732	0.119541
CAPZB	0.0034531	0.342557
CARD10	0.271335	-0.132319
CARD11	0.205546	-0.152059
CARD14	0.0505805	0.232951
CARD16	0.444282	0.0922301
CARD16...CASP1	0.260676	0.135275
CARD19	0.523563	-0.076954
CARD6	0.485171	0.0841856
CARD8	0.259817	0.135517
CARD8.AS1	0.32777	0.117826
CARHSP1	0.972445	0.00417342
CARM1	0.119136	-0.186633
CARMIL1	0.00235708	-0.355362
CARMIL3	0.0989599	-0.197381
CARMN	0.09544	0.199428
CARMN...MIR145	0.0788845	0.209936
CARNMT1	0.9844	0.0023624
CARS	0.851919	-0.0225511
CARS2	0.000277903	-0.418824
CASC15	0.0477226	-0.235823
CASC4	0.0922055	0.201361
CASC7...AGO2	7.74545e-06	-0.503152
CASD1	0.441658	0.09276
CASK	0.550482	0.072042
CASKIN2	0.422152	-0.0967557
CASP1	0.308401	0.122603
CASP2	0.00957691	-0.305499
CASP3	0.33055	0.117156
CASP4	0.0306724	0.25674
CASP6	0.54647	-0.0727665
CASP7	0.00678546	0.318524
CASP8	0.0737486	0.213552
CASP8AP2	0.000907878	-0.385252
CASP9	0.252398	0.137628
CAST	0.000329767	0.414183
CASZ1	0.0550664	0.228699
CAT	0.891484	0.0164823
CAV1	0.00858752	0.309682
CAV2	0.0658374	0.219537
CBFA2T2	0.675314	0.0505761
CBFB	0.301179	-0.124433
CBL	0.997652	0.000355557
CBLB	0.0469323	0.236642
CBLL1	0.0264393	-0.263434
CBR1	0.070012	-0.216311
CBR3	0.276299	0.130969
CBR4	0.00669129	0.319041
CBS	1.3448e-05	-0.491516
CBWD7...CBWD6...CBWD3...CBWD5...CBWD2...CBWD1	0.00521549	-0.32811
CBX1	0.0728247	-0.214224
CBX2	0.0340816	-0.251892
CBX3	0.442403	-0.0926094
CBX4	0.629053	0.058315
CBX5	0.0140324	-0.290368
CBX6	0.222524	-0.146587
CBX7	0.580532	-0.0666933
CBX8	0.113298	-0.189588
CBY1	0.0841628	-0.206411
CC2D1A	0.00108724	-0.379815
CC2D1B	0.0512074	-0.232338
CC2D2A	0.000119466	-0.440792
CCAR1	0.995854	-0.000627829
CCAR2	0.00337582	-0.343331
CCDC106	0.715381	-0.0440353
CCDC107	0.535211	-0.0748135
CCDC112	0.506722	-0.0800913
CCDC113	0.846223	0.0234291
CCDC115	0.858548	0.0215309
CCDC117	0.0370616	-0.247976
CCDC12	0.721304	-0.0430795
CCDC124	0.00253463	-0.352967
CCDC125	0.00682854	0.31829
CCDC126	0.00209847	0.359158
CCDC127	0.0400698	0.244281
CCDC130	0.127422	-0.182623
CCDC137	0.133956	-0.179599
CCDC14	0.000219023	-0.425173
CCDC142	0.0203932	-0.274776
CCDC146	0.976489	0.00356071
CCDC149	0.0109258	0.300365
CCDC152	0.514706	-0.0785975
CCDC159	0.053681	0.229981
CCDC163	0.514036	-0.0787224
CCDC167	0.00120415	-0.376694
CCDC174	0.126963	-0.18284
CCDC18.AS1	0.175177	0.162712
CCDC186	0.628272	0.0584476
CCDC191	0.490407	0.0831823
CCDC22	0.726434	0.0422537
CCDC24	0.121072	0.185677
CCDC25	0.250859	-0.138071
CCDC28A	0.678106	-0.0501159
CCDC28B	0.00077139	-0.390086
CCDC3	0.00472452	0.331636
CCDC34	0.00329549	-0.344152
CCDC43	0.0029033	-0.348438
CCDC47	0.0103054	0.302654
CCDC50	0.594965	0.0641697
CCDC51	0.602867	-0.0627998
CCDC53	0.0117411	0.297525
CCDC57	0.169609	0.164808
CCDC58	0.0459783	-0.237647
CCDC59	0.228837	-0.144627
CCDC6	0.203952	0.152589
CCDC66	0.149657	-0.172763
CCDC69	0.944812	0.00836352
CCDC71	0.129073	-0.181848
CCDC71L	0.220487	-0.147228
CCDC74B...CCDC74A	0.386967	0.104242
CCDC77	1.65023e-05	-0.487089
CCDC8	0.274691	0.131404
CCDC80	1.26119e-07	0.578552
CCDC82	0.0131631	-0.292955
CCDC84	0.131291	0.180819
CCDC85B	0.314159	-0.121163
CCDC85C	0.433971	-0.0943225
CCDC86	0.00696698	-0.317546
CCDC88A	0.687255	-0.0486124
CCDC88C	0.0935862	-0.200529
CCDC9	0.00873385	-0.309037
CCDC90B	0.633635	-0.0575384
CCDC91	0.0756702	-0.212176
CCDC92	0.136564	0.178423
CCDC93	0.32246	0.119118
CCDC94	0.0822373	-0.207676
CCDC97	0.468419	-0.0874351
CCHCR1	0.000322592	-0.414784
CCL19	0.249873	-0.138356
CCL2	0.894061	-0.0160887
CCL21	0.521038	0.077421
CCL28	0.0859869	0.205233
CCL3L3...CCL3L1...CCL3	0.439438	0.0932095
CCL4	0.369089	-0.108202
CCL5	0.438729	-0.0933536
CCL8	0.678169	-0.0501055
CCM2	0.220769	0.147139
CCNA2	0.00535258	-0.327178
CCNB1	0.405136	-0.100329
CCNB1IP1	0.00321173	-0.345028
CCNB2	0.0275356	-0.261618
CCNC	0.000154348	-0.434283
CCND1	0.399567	0.101517
CCND2	0.468685	0.087383
CCND3	0.819627	0.0275454
CCNDBP1	0.000648582	0.395152
CCNE1	0.109262	-0.191701
CCNE2	0.530221	0.0757277
CCNF	0.0649229	-0.220266
CCNG1	0.0070094	0.31732
CCNG2	0.251044	0.138018
CCNH	0.0267533	0.262907
CCNI	0.081698	-0.208035
CCNJ	0.000289101	-0.417759
CCNK	0.276245	0.130983
CCNL1	0.664907	-0.0522983
CCNL2	0.757693	0.0372623
CCNT1	0.909756	-0.0136942
CCNT2	0.0274437	0.261768
CCNY	0.00223056	-0.357169
CCNYL1	0.0748438	0.212764
CCP110	0.156904	0.169787
CCPG1	0.000706651	0.392657
CCR1	0.722719	0.0428515
CCR5	0.780065	0.0337283
CCS	0.792278	-0.0318111
CCSAP	0.0751904	-0.212517
CCSER2	0.87201	-0.0194634
CCT2	0.68035	0.0497464
CCT4	0.000154233	-0.434302
CCT5	0.583019	0.0662564
CCT6A	0.127823	-0.182434
CCT6P1...CCT6P3	0.0459227	-0.237706
CCT7	0.00844456	-0.31032
CCT8	0.432859	-0.0945498
CCZ1B	0.0473404	-0.236218
CCZ1B...CCZ1	0.135802	-0.178765
CD109	0.843731	0.0238136
CD14	0.671506	0.0512051
CD151	0.0315733	0.255416
CD163	0.357255	0.110887
CD163L1	0.920048	0.0121269
CD164	0.00960887	0.30537
CD180	0.167775	-0.16551
CD1C	0.55154	-0.0718514
CD2	0.81315	0.0285524
CD200	0.0163526	0.284085
CD24	0.100686	-0.196398
CD248	0.000188377	0.429128
CD27	0.411238	-0.0990377
CD276	0.373488	0.107217
CD2AP	0.595933	-0.0640015
CD2BP2	0.0184304	0.279079
CD300A	0.20218	0.153182
CD300LF	0.23141	0.143839
CD320	6.64024e-06	-0.506324
CD34	0.101487	0.195947
CD36	0.38614	0.104423
CD3D	0.710855	-0.0447674
CD3EAP	0.00309924	-0.346236
CD4	0.258889	0.135779
CD40	0.323246	-0.118926
CD44	0.157245	-0.16965
CD46	0.017198	0.281986
CD47	0.424541	-0.0962608
CD48	0.928818	0.0107931
CD52	0.334658	0.116171
CD53	0.476861	0.0857899
CD55	0.000854859	0.387046
CD58	0.326992	0.118015
CD59	0.0109968	-0.300111
CD6	0.132398	-0.18031
CD63	7.79607e-05	0.451353
CD69	0.887108	-0.0171513
CD70	0.0507518	-0.232783
CD74	0.215612	0.148778
CD79A	0.0712891	-0.215355
CD80	0.925232	-0.0113382
CD81	0.020424	0.274711
CD82	0.140703	-0.176591
CD83	0.45042	-0.0909973
CD84	0.0771631	0.211127
CD86	0.4129	0.0986879
CD8A	0.527241	-0.0762755
CD9	0.720254	0.0432487
CD93	0.0129436	0.293632
CD99	4.0601e-08	0.596404
CD99L2	0.00245908	0.353967
CD99P1	0.0179865	0.280106
CDADC1	0.0322775	0.254404
CDAN1	0.498512	-0.0816401
CDC123	1.17802e-08	-0.614726
CDC14B	0.56272	-0.0698475
CDC16	0.385887	-0.104478
CDC20	3.82935e-05	-0.46821
CDC23	0.229686	0.144367
CDC25A	0.000469697	-0.404373
CDC25B	0.555919	-0.0710642
CDC25C	0.113964	-0.189245
CDC26	0.569815	0.0685856
CDC27	0.0702606	-0.216124
CDC34	0.172465	-0.163727
CDC37	0.655534	0.0538583
CDC37L1	0.0776267	-0.210804
CDC40	0.240454	-0.141117
CDC42	0.116131	0.18814
CDC42.IT1	0.503277	0.0807396
CDC42BPA	0.797251	-0.0310327
CDC42BPB	0.0143784	0.289377
CDC42EP1	0.00129037	-0.374562
CDC42EP2	0.0166285	-0.28339
CDC42EP3	0.701253	-0.0463263
CDC42EP4	0.0102694	-0.30279
CDC42EP5	0.971138	-0.00437153
CDC42SE1	0.137014	-0.178222
CDC42SE2	0.626233	-0.0587941
CDC45	0.000163534	-0.432795
CDC5L	0.0237979	-0.268085
CDC6	0.908689	-0.0138568
CDC7	0.000451411	-0.405489
CDC73	0.39206	-0.103135
CDCA2	0.00670846	-0.318946
CDCA3	4.99629e-06	-0.512104
CDCA4	0.840981	-0.0242381
CDCA5	0.000393655	-0.409309
CDCA7	5.6904e-05	-0.458927
CDCA7L	0.0902563	-0.202552
CDCA8	0.00203603	-0.360137
CDCP1	0.851921	0.0225508
CDH1	0.28157	0.129553
CDH11	3.1098e-08	0.600451
CDH22	0.530896	-0.0756038
CDH3	0.00290815	-0.348381
CDH5	0.0436505	0.240171
CDIPT	0.153056	0.171354
CDK1	0.481132	-0.0849636
CDK10	0.989854	-0.00153636
CDK11A...CDK11B	0.712545	-0.0444939
CDK12	0.104773	0.194123
CDK13	0.0184969	0.278927
CDK14	0.0357001	0.249731
CDK16	0.104806	-0.194104
CDK17	0.000649686	0.395103
CDK18	3.0079e-05	-0.473739
CDK19	5.45195e-06	-0.510342
CDK2	0.0150272	-0.287572
CDK20	0.0170852	-0.282261
CDK2AP1	0.000425671	-0.407133
CDK2AP2	0.00786233	0.313024
CDK4	0.368	-0.108447
CDK5	0.38033	-0.105699
CDK5RAP1	0.594574	-0.0642377
CDK5RAP2	0.386116	-0.104428
CDK5RAP3	0.487484	-0.0837418
CDK6	0.0118288	-0.297229
CDK7	0.101421	0.195984
CDK8	0.989902	0.0015291
CDK9	0.0460644	0.237555
CDKAL1	2.91586e-06	-0.522764
CDKL3	0.639517	0.0565449
CDKL5	0.132526	0.180251
CDKN1A	0.00121759	0.376352
CDKN1B	0.405753	-0.100198
CDKN1C	0.824642	0.0267669
CDKN2A	0.00362324	-0.340906
CDKN2AIP	0.105364	0.193799
CDKN2AIPNL	0.880042	0.0182326
CDKN2B	0.0150099	0.287619
CDKN2C	0.03962	-0.244819
CDKN3	0.424139	0.0963439
CDR2L	0.529716	0.0758204
CDS1	0.269063	0.132942
CDS2	0.537379	0.0744179
CDT1	0.000519975	-0.401496
CDV3	0.618376	-0.0601337
CDYL	0.0224537	-0.270622
CDYL2	1.73794e-05	0.485959
CEACAM1	0.534991	-0.0748538
CEACAM19	0.032823	-0.253632
CEACAM6	1.9653e-06	0.53035
CEBPA	0.000164689	0.432614
CEBPA.AS1	0.969254	-0.00465702
CEBPB	0.00627525	-0.321403
CEBPD	0.639817	-0.0564944
CEBPG	0.0528628	-0.23075
CEBPZ	0.00100096	-0.38232
CEBPZOS	0.00335615	-0.34353
CECR1	0.314838	0.120995
CECR5	3.67105e-05	-0.469183
CELF1	0.00315363	-0.345647
CELF2	0.979272	0.0031391
CELSR1	0.421854	0.0968177
CELSR2	0.724978	-0.0424878
CEMIP	3.40713e-05	0.470897
CEMP1...AMDHD2	0.498708	-0.0816031
CENPB	0.273919	0.131614
CENPBD1	0.00866725	-0.309329
CENPBD1P1	0.757571	0.0372817
CENPC	0.0206756	-0.274186
CENPE	0.00973905	-0.30485
CENPF	8.37162e-07	-0.546154
CENPH	0.113083	-0.189699
CENPI	0.149091	-0.173
CENPJ	0.386891	-0.104259
CENPK	0.5292	0.0759152
CENPL	0.000436454	-0.406433
CENPM	0.00329732	-0.344133
CENPN	0.0125175	-0.294974
CENPU	0.503983	-0.0806066
CENPV	7.09467e-05	-0.453639
CENPW	0.000669795	-0.394218
CEP104	0.0444071	-0.239339
CEP120	0.0106804	0.301257
CEP131	0.00965971	-0.305166
CEP135	0.0290497	-0.259208
CEP152	0.517579	0.0780628
CEP162	0.132036	-0.180476
CEP164	0.0485679	-0.234959
CEP170B	0.00574137	0.324645
CEP170P1...CEP170	0.00230204	-0.356137
CEP19	0.691872	0.0478565
CEP192	0.091037	-0.202073
CEP290	0.0191568	0.277443
CEP295	0.0463128	-0.237293
CEP350	0.0159816	-0.285036
CEP41	0.204176	-0.152515
CEP44	0.677431	0.050227
CEP55	0.000342246	-0.413167
CEP57	0.000126834	-0.439283
CEP63	0.545378	0.0729642
CEP68	0.00498951	-0.329695
CEP70	0.092739	-0.201038
CEP76	0.0815651	-0.208123
CEP78	0.000893379	-0.385733
CEP83	0.312848	-0.12149
CEP85	0.00436163	-0.334457
CEP85L	0.0924071	-0.201239
CEP89	0.0805899	-0.208777
CEP95	0.385076	-0.104656
CEP97	0.168304	-0.165307
CEPT1	0.0362707	-0.248989
CERCAM	3.05736e-05	0.473369
CERK	0.0343736	-0.251496
CERS2	0.19635	-0.155158
CERS4	0.788404	-0.0324183
CERS5	0.0611773	0.223339
CERS6	0.0076268	0.314168
CES2	0.0398156	0.244584
CETN2	0.0710214	0.215554
CETN3	0.00454215	0.333028
CFAP20	0.0211852	-0.273139
CFAP36	0.708551	-0.0451408
CFAP44	0.110933	0.190819
CFAP69	0.334504	0.116208
CFAP70	0.155418	0.170389
CFAP73	0.0595511	-0.224721
CFAP97	0.170942	-0.164302
CFB	0.526836	0.0763501
CFD	0.00882063	0.30866
CFDP1	0.131642	-0.180657
CFH	8.91477e-07	0.545017
CFHR1...CFH	2.89177e-05	0.474632
CFI	0.0711557	0.215454
CFL1	0.0115271	0.298253
CFL2	0.228138	-0.144843
CFLAR	0.0808466	-0.208604
CGB1...CGB8...CGB7...CGB5...CGB3	0.0696175	-0.216609
CGGBP1	0.411249	0.0990354
CGN	0.00122174	-0.376248
CGREF1	0.00194303	-0.361646
CGRRF1	0.00272232	0.350592
CH17.340M24.3	0.0298466	0.257982
CHAC2	0.0149112	-0.28789
CHAF1A	6.1843e-05	-0.456942
CHAF1B	0.0090672	-0.307604
CHAMP1	0.988989	0.00166742
CHCHD1	0.978562	0.00324669
CHCHD10	0.366248	-0.108841
CHCHD2	0.148438	0.173274
CHCHD3	0.000524814	-0.401232
CHCHD4	0.0250847	-0.265767
CHCHD5	0.00264556	0.351545
CHCHD6	0.308788	-0.122506
CHCHD7	0.288841	0.127628
CHD1	0.425105	0.0961442
CHD1L	0.00114549	-0.378224
CHD2	0.998883	0.000169082
CHD3	0.0373794	-0.247574
CHD4	0.00414476	-0.336243
CHD6	0.176494	0.162224
CHD7	0.37631	-0.106589
CHD8	0.750801	-0.0383571
CHD9	0.0326617	0.253859
CHDH	0.00328179	-0.344294
CHEK1	0.00112523	-0.378769
CHEK2	2.61591e-05	-0.476894
CHERP	0.00887935	-0.308406
CHFR	0.039603	0.244839
CHI3L1	0.00409462	-0.336668
CHIC1	0.262054	0.134888
CHIC2	0.075052	-0.212616
CHID1	0.001136	0.378478
CHKA	0.00724943	-0.316067
CHKB	0.426942	0.0957649
CHKB.AS1	0.298259	-0.125181
CHKB.CPT1B...CPT1B	0.242587	-0.140485
CHM	0.0714668	0.215223
CHML	0.628132	-0.0584714
CHMP1A	0.274683	-0.131406
CHMP1B	0.158219	-0.169259
CHMP2A	9.20153e-05	0.447292
CHMP2B	0.0195545	0.276569
CHMP4A...TM9SF1	0.581804	0.0664697
CHMP4B	0.182757	0.159935
CHMP4C	0.0462273	-0.237383
CHMP5	0.002826	0.349343
CHMP6	0.828143	0.0262241
CHMP7	0.985744	0.00215885
CHN1	0.000314365	0.415487
CHORDC1	0.393184	-0.102891
CHORDC1...NAALAD2	0.0198459	-0.275939
CHP1	0.0124915	0.295057
CHPF	0.00575374	0.324567
CHPF2	0.580479	0.0667025
CHPT1	0.017507	-0.281241
CHRAC1	0.000880316	-0.386172
CHRNB2	0.0632687	-0.221605
CHST10	0.0600294	-0.224312
CHST11	0.192846	0.156366
CHST12	0.632848	-0.0576717
CHST14	0.483725	-0.0844638
CHST15	0.0132152	0.292796
CHST2	0.00949872	-0.305815
CHSY1	0.0126378	-0.294591
CHSY3	0.00114873	0.378137
CHTF18	0.00179183	-0.364245
CHTF8	0.000140408	-0.436703
CHTOP	0.00253269	-0.352992
CHUK	0.793918	0.0315542
CHURC1	0.447662	0.09155
CHURC1.FNTB...FNTB	1.80096e-05	0.48518
CIAO1	0.188441	-0.157908
CIAPIN1	0.158572	-0.169117
CIART	0.000114481	-0.441862
CIB1	0.0919732	0.201502
CIB2	0.739607	0.0401421
CIC	0.986521	-0.00204118
CIDEB	0.0125709	-0.294803
CILP	0.0188841	0.278051
CINP	0.394263	0.102658
CIPC	0.619549	0.0599333
CIR1	0.355499	-0.11129
CIRBP	0.00545084	0.326523
CISD1	0.0591637	-0.225055
CISD2	0.613471	-0.0609737
CISD3	0.903121	0.0147057
CISH	0.00990917	0.304179
CITED2	0.0162917	0.28424
CITED4	6.56346e-05	-0.455515
CIZ1	0.520513	-0.0775183
CKAP2	0.0119069	-0.296968
CKAP2...IGLC1	0.596815	-0.0638483
CKAP2...IGLV....IGLC1	0.554868	-0.0712529
CKAP2L	0.013691	-0.291367
CKAP4	0.342421	0.114332
CKAP5	0.00375562	-0.339669
CKB	0.841712	-0.0241253
CKLF	0.666374	0.0520549
CKLF.CMTM1...CKLF	0.445903	0.0919036
CKMT1A...CKMT1B	0.0496535	0.233867
CKMT2.AS1	0.493619	0.0825694
CKS1B	0.000108235	-0.443265
CKS2	0.00851992	-0.309983
CLASP1	0.0125398	-0.294902
CLASP2	0.192162	-0.156604
CLASRP	0.711379	-0.0446826
CLCC1	0.55516	-0.0712004
CLCN3	0.0190932	0.277584
CLCN5	0.0599177	-0.224407
CLCN7	0.133655	-0.179736
CLDN1	0.905546	0.0143358
CLDN11	0.0138706	0.290839
CLDN12	0.128109	0.1823
CLDN15	0.357262	-0.110885
CLDN19	0.150866	-0.172259
CLDN23	0.513681	-0.0787886
CLDN3	0.025643	-0.264793
CLDN4	0.0158672	-0.285333
CLDN5	0.0744552	0.213043
CLDN7	0.220154	-0.147333
CLDND1	0.250641	0.138134
CLEC10A	0.249539	-0.138452
CLEC11A	7.2576e-06	0.504496
CLEC14A	0.00380575	0.33921
CLEC16A	0.435618	0.0939864
CLEC2B	0.000286216	0.41803
CLEC4A	0.577807	0.0671728
CLEC7A	0.534616	-0.0749224
CLGN	0.13308	0.179998
CLIC1	0.75143	-0.0382572
CLIC2	0.756788	0.0374059
CLIC4	0.853859	0.0222524
CLINT1	0.538392	0.0742331
CLIP1	0.0665489	0.218976
CLIP3	0.235773	0.142517
CLIP4	0.448448	-0.0913923
CLK1	0.059952	0.224378
CLK2	0.24026	-0.141175
CLK3	0.961481	-0.00583505
CLK4	0.010078	0.303523
CLMN	0.0693825	-0.216787
CLMP	0.0140545	0.290304
CLN3	0.0883804	0.203717
CLN5	0.233981	0.143058
CLN6	0.0775916	-0.210828
CLN8	0.101179	0.19612
CLNS1A	0.00438255	-0.334288
CLOCK	0.0484595	-0.235069
CLP1	0.144223	-0.175065
CLPB	0.912212	-0.0133199
CLPP	0.00452686	-0.333147
CLPS	0.635972	-0.0571432
CLPTM1	0.657387	0.0535492
CLPTM1L	0.306017	0.123204
CLPX	0.769819	-0.0353432
CLSTN1	0.918226	-0.0124042
CLSTN2	0.0322909	0.254385
CLSTN3	0.259032	-0.135738
CLTA	0.017418	-0.281454
CLTB	0.0446287	0.239097
CLTC	0.0567911	0.227139
CLTC.IT1	0.299054	0.124977
CLU	0.703303	-0.0459928
CLUAP1	7.72604e-07	-0.547599
CLUH	0.0105155	-0.301866
CLUHP3	0.293983	-0.126286
CLUHP3...ZNF720	0.632025	-0.057811
CLYBL	0.946078	-0.00817148
CMAHP	0.0508499	0.232687
CMAS	0.0436028	-0.240224
CMBL	0.00034818	0.412696
CMC1	0.194125	-0.155924
CMC2	0.0863853	-0.204978
CMC4	0.144891	-0.174778
CMIP	0.864134	-0.0206722
CMPK1	0.365912	-0.108917
CMPK2	0.857425	0.0217036
CMSS1	0.000485443	-0.403443
CMTM3	9.62554e-05	0.44618
[truncated: 10,399 more rows]
